# Supplementary material for: Genetic Variation Related to High Elevation Adaptation Revealed by Common Garden Experiments in Pinus yunnanensis
Source: Front Genet. 2020 Feb 11;10:1405. doi: 10.3389/fgene.2019.01405 (PMC7027398; doi:10.3389/fgene.2019.01405)
Supplement: Supplementary file 2 [file Table_1.xlsx]

## Sheet: Table S1
Table S1. Summary statistics of RNA-seq data for 54 P. yunnanensis samples.
Common garden site	Population site	Population code	Samples	Raw reads	Clean reads	Mapping rate (%)	Read length/bp
Kunming (KM)	Baoshan (BS)	BS(KM)	BS(KM)-1	48033052	44796336	76.0472	150
Kunming (KM)	Baoshan (BS)	BS(KM)	BS(KM)-2	58761228	55149312	78.5116	150
Kunming (KM)	Baoshan (BS)	BS(KM)	BS(KM)-3	57337842	54635800	80.9385	150
Kunming (KM)	Baoshan (BS)	BS(KM)	BS(KM)-4	56525868	53053972	79.2684	150
Kunming (KM)	Baoshan (BS)	BS(KM)	BS(KM)-5	53829064	51208470	80.4282	150
Kunming (KM)	Gongshan (GS)	GS(KM)	GS(KM)-16	57502862	54328194	76.8159	150
Kunming (KM)	Gongshan (GS)	GS(KM)	GS(KM)-17	55905402	52317622	76.3047	150
Kunming (KM)	Gongshan (GS)	GS(KM)	GS(KM)-18	47080868	44576276	78.9069	150
Kunming (KM)	Gongshan (GS)	GS(KM)	GS(KM)-7	50176216	47342048	75.6721	150
Kunming (KM)	Lijiang (LJ)	LJ(KM)	LJ(KM)-12	41643768	38536438	78.499	150
Kunming (KM)	Lijiang (LJ)	LJ(KM)	LJ(KM)-13	45704198	42946336	76.0119	150
Kunming (KM)	Lijiang (LJ)	LJ(KM)	LJ(KM)-14	46324122	42781462	77.7785	150
Kunming (KM)	Lijiang (LJ)	LJ(KM)	LJ(KM)-1	40079636	34938426	85.1998	150
Kunming (KM)	Lijiang (LJ)	LJ(KM)	LJ(KM)-2	42567140	38186956	85.9447	150
Kunming (KM)	Lijiang (LJ)	LJ(KM)	LJ(KM)-3	39884432	35381312	86.3233	150
Kunming (KM)	Lijiang (LJ)	LJ(KM)	LJ(KM)-4	44702520	41663866	78.0942	150
Kunming (KM)	Lijiang (LJ)	LJ(KM)	LJ(KM)-5	36693012	33149040	87.8192	150
Kunming (KM)	Lijiang (LJ)	LJ(KM)	LJ(KM)-6	41618826	36870472	87.5982	150
Kunming (KM)	Lijiang (LJ)	LJ(KM)	LJ(KM)-7	42985022	39951758	79.2503	150
Kunming (KM)	Yiliang (YL)	YL(KM)	YL(KM)-10	41042892	35756860	86.6204	150
Kunming (KM)	Yiliang (YL)	YL(KM)	YL(KM)-1	42146848	39735854	82.6347	150
Kunming (KM)	Yiliang (YL)	YL(KM)	YL(KM)-2	50443216	47446126	80.5926	150
Kunming (KM)	Yiliang (YL)	YL(KM)	YL(KM)-3	50262286	47223912	82.5246	150
Kunming (KM)	Yiliang (YL)	YL(KM)	YL(KM)-4	52543952	49540582	78.8331	150
Kunming (KM)	Yiliang (YL)	YL(KM)	YL(KM)-5	55158998	52054004	77.8008	150
Kunming (KM)	Yiliang (YL)	YL(KM)	YL(KM)-6	37811538	33229670	87.7932	150
Kunming (KM)	Yiliang (YL)	YL(KM)	YL(KM)-7	34640686	30104778	86.7356	150
Kunming (KM)	Yiliang (YL)	YL(KM)	YL(KM)-8	41978176	37146658	82.1927	150
Kunming (KM)	Yiliang (YL)	YL(KM)	YL(KM)-9	33857542	30446062	87.5649	150
Kunming (KM)	Yuxi (YX)	YX(KM)	YX(KM)-1	41290554	39253840	85.1419	150
Kunming (KM)	Yuxi (YX)	YX(KM)	YX(KM)-2	36298390	32608778	87.3152	150
Kunming (KM)	Yuxi (YX)	YX(KM)	YX(KM)-3	47177348	43801524	76.7567	150
Kunming (KM)	Yuxi (YX)	YX(KM)	YX(KM)-6	42808222	38484918	85.3225	150
Kunming (KM)	Yuxi (YX)	YX(KM)	YX(KM)-8	35484052	31418672	85.1328	150
Kunming (KM)	Zhongdian (ZD)	ZD(KM)	ZD(KM)-10	42630844	40644392	77.9481	150
Kunming (KM)	Zhongdian (ZD)	ZD(KM)	ZD(KM)-11	48147188	45847096	77.8205	150
Kunming (KM)	Zhongdian (ZD)	ZD(KM)	ZD(KM)-12	55471092	51236876	78.2125	150
Kunming (KM)	Zhongdian (ZD)	ZD(KM)	ZD(KM)-13	48108710	44749832	77.4749	150
Kunming (KM)	Zhongdian (ZD)	ZD(KM)	ZD(KM)-9	42393182	39436882	77.08	150
Kunming (KM)	Kunming (KM)	KM(KM)	KM(KM)-11	51578726	48634330	78.4522	150
Kunming (KM)	Kunming (KM)	KM(KM)	KM(KM)-1	48487704	45597416	77.8413	150
Kunming (KM)	Kunming (KM)	KM(KM)	KM(KM)-2	40664386	36584880	86.7031	150
Kunming (KM)	Kunming (KM)	KM(KM)	KM(KM)-3	49589828	46807014	80.0422	150
Kunming (KM)	Kunming (KM)	KM(KM)	KM(KM)-4	62807830	59988866	84.2516	150
Kunming (KM)	Kunming (KM)	KM(KM)	KM(KM)-5	39825372	35625006	86.8846	150
Kunming (KM)	Kunming (KM)	KM(KM)	KM(KM)-6	44693878	40115232	88.5134	150
Kunming (KM)	Kunming (KM)	KM(KM)	KM(KM)-7	56698660	54356316	83.7308	150
Kunming (KM)	Kunming (KM)	KM(KM)	KM(KM)-8	37343074	33284942	86.9485	150
Kunming (KM)	Kunming (KM)	KM(KM)	KM(KM)-9	37754784	33756052	85.8897	150
Linzhi (LZ)	Kunming (KM)	KM(LZ)	KM(LZ)-10	40931800	35860832	86.4483	150
Linzhi (LZ)	Kunming (KM)	KM(LZ)	KM(LZ)-11	47008000	42539376	87.6358	150
Linzhi (LZ)	Kunming (KM)	KM(LZ)	KM(LZ)-12	43058840	37330440	82.0351	150
Linzhi (LZ)	Kunming (KM)	KM(LZ)	KM(LZ)-13	45140028	40778748	81.114	150
Linzhi (LZ)	Kunming (KM)	KM(LZ)	KM(LZ)-14	39754398	36908680	80.5645	150
