# Supplementary material for: Genetic Variation Related to High Elevation Adaptation Revealed by Common Garden Experiments in Pinus yunnanensis
Source: Front Genet. 2020 Feb 11;10:1405. doi: 10.3389/fgene.2019.01405 (PMC7027398; doi:10.3389/fgene.2019.01405)
Supplement: Supplementary file 3 [file Table_2.xlsx]

## Sheet: Table S2
Table S2. Annotation of 321 outlier SNPs between KM(LZ) and KM-YL(KM). Ref: reference allele; Alt: alternate allele; Effect: annotated using Sequence Ontology terms; HGVS_C: HGVS (http://www.hgvs.org/) annotation for variant in DNA level; HGVS_P: HGVS annotation for variant in protein level; Impact: a simple estimation of putative impact/deleteriousness (HIGH, MODERATE, LOW, MODIFIER); Overlap: o…
Scaffold	Positon	Ref	Alt	Effect	Pinus taeda gene id	HGVS_C	HGVS_P	Impact	Overlap	Arabidopsis gene id	TF family	Tair function description
C30523562	1164	G	A	intergenic_region	NONE	NONE	NONE	MODIFIER	no	NONE	NONE	NONE
C32121094	10592	C	T	synonymous_variant	PITA_000088265-RA	c.889C>T	p.Leu297Leu	LOW	yes	AT4G36470	NONE	S-adenosyl-L-methionine-dependent methyltransferases superfamily protein;(source:Araport11)
C32371312	25997	A	T	missense_variant	PITA_000076531-RA	c.399A>T	p.Glu133Asp	MODERATE	no	None	NONE	NONE
C32374228	23537	C	G	3_prime_UTR_variant	PITA_000076317-RA	c.*188G>C	NONE	MODIFIER	no	AT4G27230	NONE	Encodes HTA2, a histone H2A protein
C32374228	23546	A	G	3_prime_UTR_variant	PITA_000076317-RA	c.*179T>C	NONE	MODIFIER	no	AT4G27230	NONE	Encodes HTA2, a histone H3A protein
C32374228	23603	G	A	3_prime_UTR_variant	PITA_000076317-RA	c.*122C>T	NONE	MODIFIER	no	AT4G27230	NONE	Encodes HTA2, a histone H4A protein
C32374228	24060	A	G	synonymous_variant	PITA_000076317-RA	c.174T>C	p.Ala58Ala	LOW	no	AT4G27230	NONE	Encodes HTA2, a histone H5A protein
C32457774	9871	G	A	missense_variant	PITA_000068438-RA	c.2082G>A	p.Met694Ile	MODERATE	no	AT5G58040	NONE	Encodes a subunit of the polyadenylation apparatus that interacts with and stimulates the activity of poly(A) polymerase. Additionally , it interacts with several polyadenylation factor subunits and is an RNA-binding protein. It is suggested that this protein coordinates a number of polyadenylation factor subunits with PAP and with RNA. The mRNA is cell-to-cell mobile.
C32484890	41083	A	T	missense_variant	PITA_000064800-RA	c.142T>A	p.Phe48Ile	MODERATE	no	None	NONE	NONE
C32508606	49016	C	G	synonymous_variant	PITA_000060397-RA	c.738C>G	p.Leu246Leu	LOW	no	AT3G06460	NONE	ELO family protein containing a characteristic histidine motif which binds to AtCb5-B, interacts with AtBI-1
C32508606	49484	C	G	3_prime_UTR_variant	PITA_000060397-RA	c.*7C>G	NONE	MODIFIER	no	AT3G06460	NONE	ELO family protein containing a characteristic histidine motif which binds to AtCb5-B, interacts with AtBI-2
C32548596	112084	T	C	intergenic_region	NONE	NONE	NONE	MODIFIER	no	NONE	NONE	NONE
C32565270	146920	G	A	synonymous_variant	PITA_000032619-RA	c.630C>T	p.Ala210Ala	LOW	yes	AT5G07990	NONE	Required for flavonoid 3' hydroxylase activity. Enzyme abundance relative to CHS determines Quercetin/Kaempferol metabolite ratio. The mRNA is cell-to-cell mobile.
C32565270	146923	C	T	synonymous_variant	PITA_000032619-RA	c.627G>A	p.Lys209Lys	LOW	yes	AT5G07990	NONE	Required for flavonoid 4' hydroxylase activity. Enzyme abundance relative to CHS determines Quercetin/Kaempferol metabolite ratio. The mRNA is cell-to-cell mobile.
C32565270	146932	C	T	synonymous_variant	PITA_000032619-RA	c.618G>A	p.Gln206Gln	LOW	yes	AT5G07990	NONE	Required for flavonoid 5' hydroxylase activity. Enzyme abundance relative to CHS determines Quercetin/Kaempferol metabolite ratio. The mRNA is cell-to-cell mobile.
C32565270	146998	C	T	synonymous_variant	PITA_000032619-RA	c.552G>A	p.Leu184Leu	LOW	yes	AT5G07990	NONE	Required for flavonoid 6' hydroxylase activity. Enzyme abundance relative to CHS determines Quercetin/Kaempferol metabolite ratio. The mRNA is cell-to-cell mobile.
C32565270	147108	C	T	missense_variant	PITA_000032619-RA	c.442G>A	p.Gly148Ser	MODERATE	yes	AT5G07990	NONE	Required for flavonoid 7' hydroxylase activity. Enzyme abundance relative to CHS determines Quercetin/Kaempferol metabolite ratio. The mRNA is cell-to-cell mobile.
C32565270	147466	G	A	synonymous_variant	PITA_000032619-RA	c.84C>T	p.Leu28Leu	LOW	yes	AT5G07990	NONE	Required for flavonoid 8' hydroxylase activity. Enzyme abundance relative to CHS determines Quercetin/Kaempferol metabolite ratio. The mRNA is cell-to-cell mobile.
C32571248	326502	T	C	intergenic_region	NONE	n.326502T>C	NONE	MODIFIER	yes	NONE	NONE	NONE
C32571248	326542	A	C	intergenic_region	NONE	n.326542A>C	NONE	MODIFIER	no	NONE	NONE	NONE
C32571248	326545	C	G	intergenic_region	NONE	n.326545C>G	NONE	MODIFIER	no	NONE	NONE	NONE
scaffold135073	48211	G	C	missense_variant	PITA_000065087-RA	c.145G>C	p.Ala49Pro	MODERATE	no	AT5G17280	NONE	oxidoreductase-like protein, amino-terminal protein;(source:Araport11)
scaffold140738.1	17978	A	G	missense_variant	PITA_000082342-RA	c.565A>G	p.Arg189Gly	MODERATE	no	None	NONE	NONE
scaffold140738.1	18328	G	T	missense_variant	PITA_000082342-RA	c.915G>T	p.Met305Ile	MODERATE	no	None	NONE	NONE
scaffold140738.1	18330	A	G	missense_variant	PITA_000082342-RA	c.917A>G	p.Asn306Ser	MODERATE	no	None	NONE	NONE
scaffold159460.1	113426	A	G	synonymous_variant	PITA_000041284-RA	c.927A>G	p.Gly309Gly	LOW	yes	AT5G12400	NONE	PHD-finger and DNA binding domain-containing protein;(source:Araport11)
scaffold171674	504679	T	C	synonymous_variant	3A_I18_VO_L_2867_T_4/31|m.33630.mrna2	c.78A>G	p.Gln26Gln	LOW	no	AT4G37280	NONE	MRG family protein;(source:Araport11)
scaffold171674	504728	G	C	missense_variant	3A_I18_VO_L_2867_T_4/31|m.33630.mrna2	c.29C>G	p.Thr10Ser	MODERATE	no	AT4G37280	NONE	MRG family protein;(source:Araport12)
scaffold17174.2	16826	C	T	missense_variant	PITA_000052060-RA	c.2723C>T	p.Pro908Leu	MODERATE	no	AT1G74310	NONE	Encodes ClpB1, which belongs to the Casein lytic proteinase/heat shock protein 100 (Clp/Hsp100) family. Involved in refolding of proteins which form aggregates under heat stress. Also known as AtHsp101. AtHsp101 is a cytosolic heat shock protein required for acclimation to high temperature
scaffold17174.2	16831	G	C	missense_variant	PITA_000052060-RA	c.2728G>C	p.Glu910Gln	MODERATE	no	AT1G74310	NONE	Encodes ClpB1, which belongs to the Casein lytic proteinase/heat shock protein 100 (Clp/Hsp100) family. Involved in refolding of proteins which form aggregates under heat stress. Also known as AtHsp101. AtHsp102 is a cytosolic heat shock protein required_x0000__x000C__x0000_$_x0000_$_x0000__x0005__x0000__x0008__x0000_$_x0000_$_x0000_ _x0000__x000C__x0000_%_x0000_%_x0000__x0005__x0000__x0008__x000…
scaffold17174.2	16856	T	C	3_prime_UTR_variant	PITA_000052060-RA	c.*17T>C	NONE	MODIFIER	no	AT1G74310	NONE	Encodes ClpB1, which belongs to the Casein lytic proteinase/heat shock protein 100 (Clp/Hsp100) family. Involved in refolding of proteins which form aggregates under heat stress. Also known as AtHsp101. AtHsp103 is a cytosolic heat shock protein required_x0000_:,_x0000__x0000__xFFFF__xFFFF__x0000_㨀 㽵_x0000_㨀_x0000__x0000__x0000__x0000__x0000_㨀_x0000__x0000__x0000__x0000__x0000__x0000__x0000__x000…
scaffold17415	138245	G	A	synonymous_variant	PITA_000027425-RA	c.438G>A	p.Ser146Ser	LOW	no	AT3G09720	NONE	P-loop containing nucleoside triphosphate hydrolases superfamily protein;(source:Araport11)
scaffold190048	59308	C	A	upstream_gene_variant	PITA_000036523-RA	c.-282C>A	NONE	MODIFIER	no	AT2G38020	NONE	necessary for proper vacuole formation and morphogenesis in Arabidopsis
scaffold190048	60108	G	A	synonymous_variant	PITA_000036523-RA	c.519G>A	p.Glu173Glu	LOW	no	AT2G38020	NONE	necessary for proper vacuole formation and morphogenesis in Arabidopsis
scaffold190048	116939	A	G	synonymous_variant	PITA_000036523-RA	c.1887A>G	p.Thr629Thr	LOW	no	AT2G38020	NONE	necessary for proper vacuole formation and morphogenesis in Arabidopsis
scaffold213320	84373	C	A	intergenic_region	NONE	NONE	NONE	MODIFIER	no	NONE	NONE	NONE
scaffold215962	176859	G	A	3_prime_UTR_variant	PITA_000022258-RA	c.*110G>A	NONE	MODIFIER	no	AT4G29520	NONE	SES1 is an ER localized chaperone involved in salt stress response.
scaffold227387	100740	G	C	3_prime_UTR_variant	PITA_000048852-RA	c.*118G>C	NONE	MODIFIER	no	AT1G14340	NONE	RNA-binding (RRM/RBD/RNP motifs) family protein;
scaffold265731	53438	A	C	3_prime_UTR_variant	PITA_000041326-RA	c.*150T>G	NONE	MODIFIER	no	AT1G77000	NONE	AtSKP2;2 is a homolog of human SKP2, the human F-box protein that recruits E2F1. Contains an F-box motif at the N-terminal region and a C-terminal Leu-rich repeat domain. Forms part of an E3-ubiquitin-ligase SCF (Skp1, cullin, F-box) complex and recruits phosphorylated AtE2Fc, a transcriptional factor that might play a role in cell division and during the transition from skotomorphogenesis to pho…
scaffold265731	53968	T	A	missense_variant	PITA_000041326-RA	c.871A>T	p.Thr291Ser	MODERATE	yes	AT1G77000	NONE	AtSKP2;2 is a homolog of human SKP2, the human F-box protein that recruits E2F1. Contains an F-box motif at the N-terminal region and a C-terminal Leu-rich repeat domain. Forms part of an E3-ubiquitin-ligase SCF (Skp1, cullin, F-box) complex and recruits phosphorylated AtE2Fc, a transcriptional factor that might play a role in cell division and during the transition from skotomorphogenesis to pho…
scaffold265731	54352	A	G	missense_variant	PITA_000041326-RA	c.580T>C	p.Cys194Arg	MODERATE	yes	AT1G77000	NONE	AtSKP2;2 is a homolog of human SKP2, the human F-box protein that recruits E2F1. Contains an F-box motif at the N-terminal region and a C-terminal Leu-rich repeat domain. Forms part of an E3-ubiquitin-ligase SCF (Skp1, cullin, F-box) complex and recruits phosphorylated AtE2Fc, a transcriptional factor that might play a role in cell division and during the transition from skotomorphogenesis to pho…
scaffold265731	55999	A	C	synonymous_variant	PITA_000041326-RA	c.465T>G	p.Thr155Thr	LOW	yes	AT1G77000	NONE	AtSKP2;2 is a homolog of human SKP2, the human F-box protein that recruits E2F1. Contains an F-box motif at the N-terminal region and a C-terminal Leu-rich repeat domain. Forms part of an E3-ubiquitin-ligase SCF (Skp1, cullin, F-box) complex and recruits phosphorylated AtE2Fc, a transcriptional factor that might play a role in cell division and during the transition from skotomorphogenesis to pho…
scaffold268922	28872	T	C	intergenic_region	NONE	NONE	NONE	MODIFIER	no	NONE	NONE	NONE
scaffold311872	17303	G	A	intron_variant	PITA_000064926-RA	c.311-65G>A	NONE	MODIFIER	no	None	NONE	NONE
scaffold34126	45994	G	C	intergenic_region	NONE	NONE	NONE	MODIFIER	no	NONE	NONE	NONE
scaffold350986	36944	C	T	missense_variant	PITA_000061025-RA	c.1790G>A	p.Ser597Asn	MODERATE	no	AT1G57820	NONE	Encodes a 645-amino acid methylcytosine-binding protein with a PHD domain, two RING finger domains, and an SRA domain that is involved in centromere heterochromatinization. This protein functions as an E3 ubiquitin ligase in vitro. The protein has been shown to bind to methylated cytosines of CG, CNG and CNN motifs via its SRA domain but has a preference for the former. It plays a role in the est…
scaffold352035.2	85996	C	A	missense_variant	PITA_000040448-RA	c.2493C>A	p.Asp831Glu	MODERATE	no	AT1G04210	NONE	Encodes a putative Raf-related kinase.
scaffold371924.2	44880	C	T	synonymous_variant	PITA_000045818-RA	c.1668C>T	p.Thr556Thr	LOW	no	None	NONE	NONE
scaffold417732	8782	T	G	intergenic_region	NONE	NONE	NONE	MODIFIER	no	NONE	NONE	NONE
scaffold428274.2	37196	A	G	missense_variant	PITA_000044887-RA	c.121A>G	p.Thr41Ala	MODERATE	yes	AT4G28706	NONE	pfkB-like carbohydrate kinase family protein;(source:Araport11)
scaffold430021	45966	C	G	5_prime_UTR_variant	PITA_000037198-RA	c.-213C>G	NONE	MODIFIER	no	AT5G49230	NONE	Identified in a screen for mutations hypersensitive to red and blue light. Mutants have shorter hypocotyls. Encodes a nuclear localized protein with similarity to drought induced proteins. Contains a ZZ zinc finger domain which is thought to mediate protein-protein interactions.May be involved in red and blue light signal transduction
scaffold433650.1	103750	C	T	3_prime_UTR_variant	PITA_000042002-RA	c.*55G>A	NONE	MODIFIER	no	AT2G04630	NONE	One of two highly similar proteins that can serve as a non-catalytic subunit of nuclear DNA-dependent RNA polymerases II and V; homologous to budding yeast RPB6 and the E. coli RNA polymerase omega subunit. Probably redundant with At5g51940.
scaffold439451	6733	G	A	upstream_gene_variant	PITA_000091299-RA	c.-31C>T	NONE	MODIFIER	yes	AT5G07990	NONE	Required for flavonoid 3' hydroxylase activity. Enzyme abundance relative to CHS determines Quercetin/Kaempferol metabolite ratio. The mRNA is cell-to-cell mobile.
scaffold439451	6754	G	C	upstream_gene_variant	PITA_000091299-RA	c.-52C>G	NONE	MODIFIER	no	AT5G07990	NONE	Required for flavonoid 4' hydroxylase activity. Enzyme abundance relative to CHS determines Quercetin/Kaempferol metabolite ratio. The mRNA is cell-to-cell mobile.
scaffold440391	610444	G	A	synonymous_variant	PITA_000002229-RA	c.120C>T	p.Cys40Cys	LOW	no	AT4G12740	NONE	HhH-GPD base excision DNA repair family protein;(source:Araport11)
scaffold456121.3	23032	G	A	synonymous_variant	PITA_000071817-RA	c.225C>T	p.Gly75Gly	LOW	no	AT3G62550	NONE	Adenine nucleotide alpha hydrolases-like superfamily protein;(source:Araport11)
scaffold461440	136660	G	T	synonymous_variant	PITA_000021258-RA	c.39C>A	p.Pro13Pro	LOW	no	AT1G04510	NONE	Encodes MAC3A, a U-box proteins with homology to the yeast and human E3 ubiquitin ligase Prp19. Associated with the MOS4-Associated Complex (MAC). Involved in plant innate immunity.
scaffold461440	136939	C	G	5_prime_UTR_variant	PITA_000021258-RA	c.-52G>C	NONE	MODIFIER	no	AT1G04510	NONE	Encodes MAC3A, a U-box proteins with homology to the yeast and human E3 ubiquitin ligase Prp19. Associated with the MOS5-Associated Complex (MAC). Involved in plant innate immunity.
scaffold477181	211420	G	A	missense_variant	PITA_000028012-RA	c.199C>T	p.Pro67Ser	MODERATE	yes	AT1G08420	NONE	BRI1 suppressor 1 (BSU1)-like 2;(source:Araport11)
scaffold503076	29061	C	T	synonymous_variant	PITA_000028084-RA	c.174G>A	p.Lys58Lys	LOW	no	None	NONE	NONE
scaffold503076	29110	A	G	missense_variant	PITA_000028084-RA	c.125T>C	p.Val42Ala	MODERATE	no	None	NONE	NONE
scaffold503076	29121	A	G	synonymous_variant	PITA_000028084-RA	c.114T>C	p.Asp38Asp	LOW	no	None	NONE	NONE
scaffold503076	96935	G	T	intergenic_region	NONE	n.96935G>T	NONE	MODIFIER	no	NONE	NONE	NONE
scaffold503076	97125	C	T	intergenic_region	NONE	n.97125C>T	NONE	MODIFIER	no	NONE	NONE	NONE
scaffold503076	97154	G	A	intergenic_region	NONE	n.97154G>A	NONE	MODIFIER	no	NONE	NONE	NONE
scaffold5184.1	44239	G	A	synonymous_variant	PITA_000046315-RA	c.759G>A	p.Val253Val	LOW	yes	AT1G29690	NONE	Encodes a protein containing a domain with significant homology to the MACPF (membrane attack complex and perforin) domain of complements and perforin proteins that are involved in innate immunity in animals. Transgenic cad1-1 mutant plants show lesions seen in the hypersensitive response, as well as a spontaneous activation of expression of pathogenesis-related genes and leading to a 32-fold inc…
scaffold573373	100836	A	G	missense_variant	PITA_000021574-RA	c.64A>G	p.Ser22Gly	MODERATE	no	AT1G04960	NONE	Encodes a protein containing a domain with significant homology to the MACPF (membrane attack complex and perforin) domain of complements and perforin proteins that are involved in innate immunity in animals. Transgenic cad1-1 mutant plants show lesions seen in the hypersensitive response, as well as a spontaneous activation of expression of pathogenesis-related genes and leading to a 32-fold inc…
scaffold573373	163373	G	T	3_prime_UTR_variant	PITA_000021574-RA	c.*128G>T	NONE	MODIFIER	no	AT1G04960	NONE	Encodes a protein containing a domain with significant homology to the MACPF (membrane attack complex and perforin) domain of complements and perforin proteins that are involved in innate immunity in animals. Transgenic cad1-1 mutant plants show lesions seen in the hypersensitive response, as well as a spontaneous activation of expression of pathogenesis-related genes and leading to a 32-fold inc…
scaffold573373	163488	T	C	3_prime_UTR_variant	PITA_000021574-RA	c.*243T>C	NONE	MODIFIER	no	AT1G04960	NONE	Encodes a protein containing a domain with significant homology to the MACPF (membrane attack complex and perforin) domain of complements and perforin proteins that are involved in innate immunity in animals. Transgenic cad1-1 mutant plants show lesions seen in the hypersensitive response, as well as a spontaneous activation of expression of pathogenesis-related genes and leading to a 32-fold inc…
scaffold573373	163528	G	T	3_prime_UTR_variant	PITA_000021574-RA	c.*283G>T	NONE	MODIFIER	no	AT1G04960	NONE	Encodes a protein containing a domain with significant homology to the MACPF (membrane attack complex and perforin) domain of complements and perforin proteins that are involved in innate immunity in animals. Transgenic cad1-1 mutant plants show lesions seen in the hypersensitive response, as well as a spontaneous activation of expression of pathogenesis-related genes and leading to a 32-fold inc…
scaffold574470	58649	G	T	intergenic_region	NONE	NONE	NONE	MODIFIER	no	NONE	NONE	NONE
scaffold606809.1	73754	G	A	synonymous_variant	PITA_000042917-RA	c.570C>T	p.Gly190Gly	LOW	yes	AT3G04790	NONE	Ribose 5-phosphate isomerase, type A protein;(source:Araport11)
scaffold62568.1	70284	G	A	intron_variant	PITA_000015094-RA	c.243+24C>T	NONE	MODIFIER	no	AT2G18020	NONE	Ribosomal protein L2 family;(source:Araport11)
scaffold628721.2	5675	G	C	missense_variant	PITA_000093932-RA	c.290C>G	p.Thr97Ser	MODERATE	yes	AT3G51510	NONE	transmembrane protein;(source:Araport11)
scaffold628721.2	5844	G	T	missense_variant	PITA_000093932-RA	c.121C>A	p.His41Asn	MODERATE	yes	AT3G51510	NONE	transmembrane protein;(source:Araport12)
scaffold652130	23813	G	A	missense_variant	PITA_000068850-RA	c.2402G>A	p.Arg801Lys	MODERATE	yes	AT2G26650	NONE	Encodes AKT1, a member of the Shaker family inward rectifying potassium channel predominantly expressed in predominantly in root hairs and root endodermis. This family includes five groups based on phylogenetic analysis (FEBS Letters (2007) 581: 2357): I (inward rectifying channel): AKT1 (AT2G26650), AKT5 (AT4G32500) and SPIK (also known as AKT6, AT2G25600); II (inward rectifying channel): KAT1 (…
scaffold658280	121847	A	G	intergenic_region	NONE	NONE	NONE	MODIFIER	no	NONE	NONE	NONE
scaffold660823	61525	C	T	synonymous_variant	PITA_000060354-RA	c.516C>T	p.Ser172Ser	LOW	no	AT5G06570	NONE	alpha/beta-Hydrolases superfamily protein;(source:Araport11)
scaffold660823	61529	G	A	missense_variant	PITA_000060354-RA	c.520G>A	p.Gly174Ser	MODERATE	no	AT5G06570	NONE	alpha/beta-Hydrolases superfamily protein;(source:Araport12)
scaffold688345	14747	A	G	downstream_gene_variant	PITA_000074982-RA	c.*408T>C	NONE	MODIFIER	no	AT3G53360	NONE	Tetratricopeptide repeat (TPR)-like superfamily protein;(source:Araport11)
scaffold718562	27840	G	A	3_prime_UTR_variant	PITA_000057882-RA	c.*5C>T	NONE	MODIFIER	yes	AT2G37520	NONE	Acyl-CoA N-acyltransferase with RING/FYVE/PHD-type zinc finger domain-containing protein;(source:Araport11)
scaffold720094.1	48002	C	T	synonymous_variant	PITA_000072697-RA	c.1128C>T	p.Ser376Ser	LOW	no	AT4G01070	NONE	the glycosyltransferase (UGT72B1) is involved in metabolizing xenobiotica (chloroaniline and chlorophenole). Comparison between wild type and knock-out mutant demonstrates the central role of this gene for metabolizing chloroaniline but significantly less for chlorophenole. The glucosyltransferase preferred UDP-xylose over UDP-glucose indicating its (additional) functioning as a xylosyltransferas…
scaffold734368	71909	A	G	intergenic_region	NONE	n.71909A>G	NONE	MODIFIER	no	NONE	NONE	NONE
scaffold749383	8892	C	G	downstream_gene_variant	PITA_000092661-RA	c.*6G>C	NONE	MODIFIER	yes	AT1G67090	NONE	Encodes a member of the Rubisco small subunit (RBCS) multigene family: RBCS1A (At1g67090), RBCS1B (At5g38430), RBCS2B (At5g38420), and RBCS3B (At5g38410). Functions to yield sufficient Rubisco content for leaf photosynthetic capacity.
scaffold756839	70035	C	A	missense_variant	PITA_000053536-RA	c.511C>A	p.Gln171Lys	MODERATE	no	AT5G62030	NONE	diphthamide synthesis DPH2 family protein;(source:Araport11)
scaffold768750	29044	C	A	upstream_gene_variant	PITA_000039107-RA	c.-96C>A	NONE	MODIFIER	yes	AT5G17600	NONE	RING/U-box superfamily protein;(source:Araport11)
scaffold768750	29066	A	G	upstream_gene_variant	PITA_000039107-RA	c.-74A>G	NONE	MODIFIER	yes	AT5G17600	NONE	RING/U-box superfamily protein;(source:Araport12)
scaffold768750	29745	C	T	synonymous_variant	PITA_000039107-RA	c.555C>T	p.Ile185Ile	LOW	yes	AT5G17600	NONE	RING/U-box superfamily protein;(source:Araport13)
scaffold768750	30243	G	C	synonymous_variant	PITA_000039107-RA	c.1053G>C	p.Ser351Ser	LOW	yes	AT5G17600	NONE	RING/U-box superfamily protein;(source:Araport14)
scaffold770430	23741	T	C	synonymous_variant	PITA_000060208-RA	c.264A>G	p.Ser88Ser	LOW	yes	AT3G57880	NONE	Required for maintenance of inflorescence and shoot SAMs and normal development of the derived vascular cambium, functions in the SAM to promote continuous organogenesis, affects SAM development through STM, where it affects intracellular localization of STM in SAM cells in the peripheral region and prevents STM localization toward the cell wall of SAM cells in the peripheral region.
scaffold774390	6578	G	A	intergenic_region	NONE	NONE	NONE	MODIFIER	no	NONE	NONE	NONE
scaffold785833	78235	G	T	3_prime_UTR_variant	PITA_000055843-RA	c.*2G>T	NONE	MODIFIER	no	AT1G05720	NONE	selenoprotein family protein;(source:Araport11)
scaffold787927	14012	A	G	synonymous_variant	PITA_000077490-RA	c.261A>G	p.Val87Val	LOW	no	AT2G36885	NONE	translation initiation factor;(source:Araport11)
scaffold787927	15394	G	T	synonymous_variant	PITA_000077490-RA	c.597G>T	p.Val199Val	LOW	no	AT2G36885	NONE	translation initiation factor;(source:Araport11)
scaffold787927	15585	C	A	synonymous_variant	PITA_000077490-RA	c.693C>A	p.Pro231Pro	LOW	no	AT2G36885	NONE	translation initiation factor;(source:Araport11)
scaffold792333.1	40959	A	G	3_prime_UTR_variant	PITA_000038616-RA	c.*368T>C	NONE	MODIFIER	no	AT3G26400	NONE	member of eIF4B - eukaryotic initiation factor 4B The mRNA is cell-to-cell mobile.
scaffold792619.2	46435	G	A	intergenic_region	NONE	NONE	NONE	MODIFIER	no	NONE	NONE	NONE
scaffold824781.2	43831	T	C	3_prime_UTR_variant	PITA_000074609-RA	c.*230T>C	NONE	MODIFIER	no	AT4G35450	NONE	Involved in targeting of chloroplast outer membrane proteins to the chloroplast. Double mutants of AKR2A and the highly homologous AKR2B have yellow leaves, significantly reduced chloroplast proteins, and no thylakoid membranes.
scaffold830131	75486	A	G	intergenic_region	NONE	n.75486A>G	NONE	MODIFIER	no	NONE	NONE	NONE
scaffold865685.2	84871	G	A	synonymous_variant	PITA_000048821-RA	c.2563C>T	p.Leu855Leu	LOW	no	AT3G05430	NONE	Tudor/PWWP/MBT superfamily protein;(source:Araport11)
scaffold865685.2	86307	G	A	missense_variant	PITA_000048821-RA	c.1127C>T	p.Ser376Phe	MODERATE	no	AT3G05430	NONE	Tudor/PWWP/MBT superfamily protein;(source:Araport11)
scaffold882452	14510	A	G	synonymous_variant	PITA_000068650-RA	c.798A>G	p.Ala266Ala	LOW	no	AT1G55150	NONE	DEA(D/H)-box RNA helicase family protein;(source:Araport11)
scaffold883114	73593	T	G	synonymous_variant	PITA_000047798-RA	c.450A>C	p.Leu150Leu	LOW	no	AT1G78915	NONE	Tetratricopeptide repeat (TPR)-like superfamily protein;(source:Araport11)
scaffold886309	68318	C	G	3_prime_UTR_variant	PITA_000043256-RA	c.*204C>G	NONE	MODIFIER	no	AT5G39850	NONE	Ribosomal protein S4;(source:Araport11)
scaffold890345.1	71643	C	T	missense_variant	PITA_000046386-RA	c.833C>T	p.Pro278Leu	MODERATE	no	AT2G24100	NONE	ATP-dependent DNA helicase;(source:Araport11)
scaffold890666	85254	G	A	intergenic_region	NONE	n.85254G>A	NONE	MODIFIER	no	NONE	NONE	NONE
scaffold895000	12762	C	T	missense_variant	PITA_000070574-RA	c.322G>A	p.Ala108Thr	MODERATE	no	AT1G04940	NONE	Tic20 is believed to function as a component of the protein-conducting channel at the inner envelope membrane. Genes AT1G04940 and AT1G04945 were switched for the TAIR7 genome release to give consistency with MIPs annotation. The Arabidopsis genome encodes four Tic20 homologous proteins, AT1G04940(Tic20-I), AT2G47840(Tic20-II), AT4G03320(Tic20-IV) and AT5G55710(Tic20-V).
scaffold897478.1	3732	G	A	intergenic_region	NONE	NONE	NONE	MODIFIER	yes	NONE	NONE	NONE
scaffold897478.1	3765	A	G	intergenic_region	NONE	NONE	NONE	MODIFIER	yes	NONE	NONE	NONE
scaffold897478.1	3838	T	C	intergenic_region	NONE	NONE	NONE	MODIFIER	no	NONE	NONE	NONE
scaffold897478.1	4361	G	A	intergenic_region	NONE	NONE	NONE	MODIFIER	yes	NONE	NONE	NONE
scaffold897478.1	4373	G	T	intergenic_region	NONE	NONE	NONE	MODIFIER	yes	NONE	NONE	NONE
scaffold897478.1	4534	G	A	intergenic_region	NONE	NONE	NONE	MODIFIER	yes	NONE	NONE	NONE
scaffold897478.1	4559	T	C	intergenic_region	NONE	NONE	NONE	MODIFIER	yes	NONE	NONE	NONE
scaffold897555.2	53834	C	T	missense_variant	PITA_000065699-RA	c.202G>A	p.Val68Ile	MODERATE	yes	AT1G54380	NONE	Encodes GEMIN2, a spliceosomal small nuclear ribonucleoprotein assembly factor conserved from yeast to humans. GEMIN2 is a key component of a posttranscriptional regulatory mechanism that ensures the appropriate acclimation of plants to daily and seasonal changes in temperature conditions. It controls the alternative splicing of several circadian clock genes and attenuates the effects of temperat…
scaffold897733.2	13847	C	A	missense_variant	PITA_000068898-RA	c.46C>A	p.Leu16Ile	MODERATE	no	AT1G49850	NONE	RING/U-box superfamily protein;(source:Araport11)
scaffold897733.2	13864	C	T	synonymous_variant	PITA_000068898-RA	c.63C>T	p.His21His	LOW	yes	AT1G49850	NONE	RING/U-box superfamily protein;(source:Araport12)
scaffold897733.2	13898	G	C	missense_variant	PITA_000068898-RA	c.97G>C	p.Asp33His	MODERATE	yes	AT1G49850	NONE	RING/U-box superfamily protein;(source:Araport13)
scaffold897733.2	17107	C	G	missense_variant	PITA_000068898-RA	c.686C>G	p.Pro229Arg	MODERATE	no	AT1G49850	NONE	RING/U-box superfamily protein;(source:Araport14)
scaffold897733.2	17117	C	G	synonymous_variant	PITA_000068898-RA	c.696C>G	p.Thr232Thr	LOW	no	AT1G49850	NONE	RING/U-box superfamily protein;(source:Araport15)
scaffold897733.2	17130	T	C	missense_variant	PITA_000068898-RA	c.709T>C	p.Ser237Pro	MODERATE	no	AT1G49850	NONE	RING/U-box superfamily protein;(source:Araport16)
scaffold897733.2	17134	C	G	missense_variant	PITA_000068898-RA	c.713C>G	p.Ser238Cys	MODERATE	no	AT1G49850	NONE	RING/U-box superfamily protein;(source:Araport17)
scaffold897733.2	17195	G	A	synonymous_variant	PITA_000068898-RA	c.774G>A	p.Lys258Lys	LOW	no	AT1G49850	NONE	RING/U-box superfamily protein;(source:Araport18)
scaffold897733.2	17220	A	G	missense_variant	PITA_000068898-RA	c.799A>G	p.Ser267Gly	MODERATE	no	AT1G49850	NONE	RING/U-box superfamily protein;(source:Araport19)
scaffold897733.2	17403	G	T	missense_variant	PITA_000068898-RA	c.982G>T	p.Ala328Ser	MODERATE	yes	AT1G49850	NONE	RING/U-box superfamily protein;(source:Araport20)
scaffold901925	80654	A	G	missense_variant	PITA_000046020-RA	c.3053A>G	p.His1018Arg	MODERATE	no	AT5G57990	NONE	Encodes a ubiquitin-specific protease
tscaffold121	91833	C	A	missense_variant	PITA_000011842-RA	c.306G>T	p.Glu102Asp	MODERATE	no	AT2G46600	NONE	Calcium-binding EF-hand family protein;(source:Araport11)
tscaffold1243	243167	G	C	intron_variant	PITAhm_000683-RA	c.787+2951G>C	NONE	MODIFIER	no	AT1G77120	NONE	Catalyzes the reduction of acetaldehyde using NADH as reductant. Requires zinc for activity. Dimer. Anaerobic response polypeptide (ANP). Fermentation. The protein undergoes thiolation following treatment with the oxidant tert-butylhydroperoxide. The mRNA is cell-to-cell mobile.
tscaffold1243	243242	C	T	intron_variant	PITAhm_000683-RA	c.787+3026C>T	NONE	MODIFIER	no	AT1G77120	NONE	Catalyzes the reduction of acetaldehyde using NADH as reductant. Requires zinc for activity. Dimer. Anaerobic response polypeptide (ANP). Fermentation. The protein undergoes thiolation following treatment with the oxidant tert-butylhydroperoxide. The mRNA is cell-to-cell mobile.
tscaffold1288	27377	C	T	upstream_gene_variant	PITAhm_000923-RA	c.NONE83C>T	NONE	MODIFIER	no	AT3G48470	NONE	embryo defective 2423;(source:Araport11)
tscaffold1288	27423	C	T	upstream_gene_variant	PITAhm_000923-RA	c.NONE37C>T	NONE	MODIFIER	no	AT3G48470	NONE	embryo defective 2423;(source:Araport12)
tscaffold1288	27428	C	T	upstream_gene_variant	PITAhm_000923-RA	c.NONE32C>T	NONE	MODIFIER	no	AT3G48470	NONE	embryo defective 2423;(source:Araport13)
tscaffold1288	228242	A	G	missense_variant	PITAhm_000923-RA	c.1496A>G	p.Lys499Arg	MODERATE	no	AT3G48470	NONE	embryo defective 2423;(source:Araport14)
tscaffold1288	228411	C	T	synonymous_variant	PITAhm_000923-RA	c.1665C>T	p.His555His	LOW	no	AT3G48470	NONE	embryo defective 2423;(source:Araport15)
tscaffold1288	228690	C	G	synonymous_variant	PITAhm_000923-RA	c.1944C>G	p.Pro648Pro	LOW	no	AT3G48470	NONE	embryo defective 2423;(source:Araport16)
tscaffold1288	229490	C	T	missense_variant	PITAhm_000923-RA	c.2476C>T	p.Arg826Cys	MODERATE	no	AT3G48470	NONE	embryo defective 2423;(source:Araport17)
tscaffold1300	196409	C	A	intergenic_region	NONE	n.196409C>A	NONE	MODIFIER	no	NONE	NONE	NONE
tscaffold1442	428879	A	G	intergenic_region	NONE	n.428879A>G	NONE	MODIFIER	no	NONE	NONE	NONE
tscaffold1442	428990	G	C	intergenic_region	NONE	n.428990G>C	NONE	MODIFIER	no	NONE	NONE	NONE
tscaffold1576	327121	C	A	intergenic_region	NONE	n.327121C>A	NONE	MODIFIER	no	NONE	NONE	NONE
tscaffold16	284558	G	A	intron_variant	PITAhm_000314-RA	c.2128NONE73784C>T	NONE	MODIFIER	no	AT2G26080	NONE	glycine decarboxylase P-protein 2;(source:Araport11)
tscaffold1694	1026910	G	T	intergenic_region	NONE	n.1026910G>T	NONE	MODIFIER	no	NONE	NONE	NONE
tscaffold1750	2798	G	A	intergenic_region	NONE	NONE	NONE	MODIFIER	no	NONE	NONE	NONE
tscaffold1839	2439	C	G	intergenic_region	NONE	NONE	NONE	MODIFIER	no	NONE	NONE	NONE
tscaffold1853	174892	A	C	missense_variant	PITA_000010799-RA	c.833T>G	p.Ile278Ser	MODERATE	no	AT1G73340	NONE	ADTO1 is required for the activation of systemic acquired resistance.
tscaffold2075	717490	T	C	3_prime_UTR_variant	PITA_000002965-RA	c.*122A>G	NONE	MODIFIER	no	AT5G11860	NONE	Encodes a SCP1-like small phosphatase (SSP). Three SSPs form a unique group with long N-terminal extensions: AT5G46410 (SSP4), AT5G11860 (SSP5), AT4G18140 (SSP4b). SSP4 and SSP4b were localized exclusively in the nuclei, whereas SSP5 accumulated in both nuclei and cytoplasm. All three SSPs encodes active CTD phosphatases like animal SCP1 family proteins, with distinct substrate specificities: SSP…
tscaffold209	559620	G	A	missense_variant	PITAhm_000686-RA	c.95G>A	p.Ser32Asn	MODERATE	yes	AT1G05910	NONE	Encodes an acetylated histone-binding protein BRAT1. BRAT1 forms a complex with BRP1 to prevent transcriptional silencing.
tscaffold209	559871	G	A	missense_variant	PITAhm_000686-RA	c.346G>A	p.Gly116Ser	MODERATE	yes	AT1G05910	NONE	Encodes an acetylated histone-binding protein BRAT1. BRAT1 forms a complex with BRP2 to prevent transcriptional silencing.
tscaffold209	559951	A	T	missense_variant	PITAhm_000686-RA	c.426A>T	p.Gln142His	MODERATE	yes	AT1G05910	NONE	Encodes an acetylated histone-binding protein BRAT1. BRAT1 forms a complex with BRP3 to prevent transcriptional silencing.
tscaffold209	559958	A	G	missense_variant	PITAhm_000686-RA	c.433A>G	p.Thr145Ala	MODERATE	yes	AT1G05910	NONE	Encodes an acetylated histone-binding protein BRAT1. BRAT1 forms a complex with BRP4 to prevent transcriptional silencing.
tscaffold209	560068	G	A	synonymous_variant	PITAhm_000686-RA	c.543G>A	p.Lys181Lys	LOW	yes	AT1G05910	NONE	Encodes an acetylated histone-binding protein BRAT1. BRAT1 forms a complex with BRP5 to prevent transcriptional silencing.
tscaffold209	560183	C	A	missense_variant	PITAhm_000686-RA	c.658C>A	p.Gln220Lys	MODERATE	yes	AT1G05910	NONE	Encodes an acetylated histone-binding protein BRAT1. BRAT1 forms a complex with BRP6 to prevent transcriptional silencing.
tscaffold209	560244	C	T	missense_variant	PITAhm_000686-RA	c.719C>T	p.Ser240Leu	MODERATE	yes	AT1G05910	NONE	Encodes an acetylated histone-binding protein BRAT1. BRAT1 forms a complex with BRP7 to prevent transcriptional silencing.
tscaffold209	561353	G	C	missense_variant	PITAhm_000686-RA	c.1153G>C	p.Ala385Pro	MODERATE	yes	AT1G05910	NONE	Encodes an acetylated histone-binding protein BRAT1. BRAT1 forms a complex with BRP8 to prevent transcriptional silencing.
tscaffold209	561367	G	A	synonymous_variant	PITAhm_000686-RA	c.1167G>A	p.Ala389Ala	LOW	yes	AT1G05910	NONE	Encodes an acetylated histone-binding protein BRAT1. BRAT1 forms a complex with BRP9 to prevent transcriptional silencing.
tscaffold209	590607	G	T	missense_variant	PITAhm_000686-RA	c.1348G>T	p.Ala450Ser	MODERATE	yes	AT1G05910	NONE	Encodes an acetylated histone-binding protein BRAT1. BRAT1 forms a complex with BRP10 to prevent transcriptional silencing.
tscaffold209	692534	C	G	missense_variant	PITAhm_000686-RA	c.1712C>G	p.Ser571Cys	MODERATE	yes	AT1G05910	NONE	Encodes an acetylated histone-binding protein BRAT1. BRAT1 forms a complex with BRP11 to prevent transcriptional silencing.
tscaffold209	692610	A	G	synonymous_variant	PITAhm_000686-RA	c.1788A>G	p.Arg596Arg	LOW	yes	AT1G05910	NONE	Encodes an acetylated histone-binding protein BRAT1. BRAT1 forms a complex with BRP12 to prevent transcriptional silencing.
tscaffold209	715767	T	C	synonymous_variant	PITAhm_000686-RA	c.1947T>C	p.Pro649Pro	LOW	yes	AT1G05910	NONE	Encodes an acetylated histone-binding protein BRAT1. BRAT1 forms a complex with BRP13 to prevent transcriptional silencing.
tscaffold209	715805	T	C	missense_variant	PITAhm_000686-RA	c.1985T>C	p.Val662Ala	MODERATE	yes	AT1G05910	NONE	Encodes an acetylated histone-binding protein BRAT1. BRAT1 forms a complex with BRP14 to prevent transcriptional silencing.
tscaffold209	851589	A	G	intron_variant	PITAhm_000686-RA	c.2604+57506A>G	NONE	MODIFIER	yes	AT1G05910	NONE	Encodes an acetylated histone-binding protein BRAT1. BRAT1 forms a complex with BRP15 to prevent transcriptional silencing.
tscaffold209	879481	T	C	intron_variant	PITAhm_000686-RA	c.2604+85398T>C	NONE	MODIFIER	yes	AT1G05910	NONE	Encodes an acetylated histone-binding protein BRAT1. BRAT1 forms a complex with BRP16 to prevent transcriptional silencing.
tscaffold209	879526	C	T	intron_variant	PITAhm_000686-RA	c.2604+85443C>T	NONE	MODIFIER	yes	AT1G05910	NONE	Encodes an acetylated histone-binding protein BRAT1. BRAT1 forms a complex with BRP17 to prevent transcriptional silencing.
tscaffold209	879529	C	T	intron_variant	PITAhm_000686-RA	c.2604+85446C>T	NONE	MODIFIER	yes	AT1G05910	NONE	Encodes an acetylated histone-binding protein BRAT1. BRAT1 forms a complex with BRP18 to prevent transcriptional silencing.
tscaffold2141	307890	A	G	synonymous_variant	PITA_000008475-RA	c.2859A>G	p.Leu953Leu	LOW	no	AT1G09570	NONE	Light-labile cytoplasmic red/far-red light photoreceptor involved in the regulation of photomorphogenesis. It exists in two inter-convertible forms: Pr and Pfr (active) and functions as a dimer.The N terminus carries a single tetrapyrrole chromophore, and the C terminus is involved in dimerization. It is the sole photoreceptor mediating the FR high irradiance response (HIR). Major regulator in re…
tscaffold2183	141256	C	T	intergenic_region	NONE	n.141256C>T	NONE	MODIFIER	no	NONE	NONE	NONE
tscaffold2222	447851	A	G	missense_variant	PITA_000003240-RA	c.100A>G	p.Ile34Val	MODERATE	no	AT2G42975	NONE	myosin-G heavy chain-like protein;(source:Araport11)
tscaffold2222	447873	T	C	missense_variant	PITA_000003240-RA	c.122T>C	p.Leu41Pro	MODERATE	no	AT2G42975	NONE	myosin-G heavy chain-like protein;(source:Araport12)
tscaffold2222	474453	A	G	3_prime_UTR_variant	PITA_000003240-RA	c.*111A>G	NONE	MODIFIER	no	AT2G42975	NONE	myosin-G heavy chain-like protein;(source:Araport13)
tscaffold2222	474488	G	A	3_prime_UTR_variant	PITA_000003240-RA	c.*146G>A	NONE	MODIFIER	no	AT2G42975	NONE	myosin-G heavy chain-like protein;(source:Araport14)
tscaffold2222	474608	T	C	3_prime_UTR_variant	PITA_000003240-RA	c.*266T>C	NONE	MODIFIER	no	AT2G42975	NONE	myosin-G heavy chain-like protein;(source:Araport15)
tscaffold2271	18570	C	T	intergenic_region	NONE	NONE	NONE	MODIFIER	no	NONE	NONE	NONE
tscaffold23	16651	T	C	upstream_gene_variant	PITA_000089027-RA	c.-2514A>G	NONE	MODIFIER	no	AT4G02780	NONE	Catalyzes the conversion of geranylgeranyl pyrophosphate (GGPP) to copalyl pyrophosphate (CPP) of gibberellin biosynthesis
tscaffold2325	32570	T	C	upstream_gene_variant	1A_all_VO_L_2_T_4417/51331|m.1073.mrna2	c.-261A>G	NONE	MODIFIER	no	AT1G61720	NONE	Negative regulator of flavonoid biosynthesis, mutants accumulate flavonoid pigments in their seed coat, putative oxidoreductase. It is thought that a ternary complex composed of TT2, TT8 and TTG1 is necessary for correct expression of BAN in seed endothelium.
tscaffold2327	270426	T	C	intron_variant	PITAhm_003045-RA	c.250+37A>G	NONE	MODIFIER	yes	AT4G25740	NONE	RNA binding Plectin/S10 domain-containing protein;(source:Araport11)
tscaffold2327	270428	T	C	intron_variant	PITAhm_003045-RA	c.250+35A>G	NONE	MODIFIER	yes	AT4G25740	NONE	RNA binding Plectin/S10 domain-containing protein;(source:Araport12)
tscaffold2327	270433	G	A	intron_variant	PITAhm_003045-RA	c.250+30C>T	NONE	MODIFIER	yes	AT4G25740	NONE	RNA binding Plectin/S10 domain-containing protein;(source:Araport13)
tscaffold2327	270549	G	A	missense_variant	PITAhm_003045-RA	c.164C>T	p.Ala55Val	MODERATE	yes	AT4G25740	NONE	RNA binding Plectin/S10 domain-containing protein;(source:Araport14)
tscaffold2327	308762	C	T	intergenic_region	PITAhm_003045-PITA_000008641	n.308762C>T	NONE	MODIFIER	yes	NONE	NONE	NONE
tscaffold2327	409010	C	T	synonymous_variant	PITA_000008641-RA	c.180C>T	p.Leu60Leu	LOW	yes	AT5G36790	NONE	Haloacid dehalogenase-like hydrolase (HAD) superfamily protein;(source:Araport11)
tscaffold240	21925	G	C	intergenic_region	NONE	n.21925G>C	NONE	MODIFIER	no	NONE	NONE	NONE
tscaffold2429	215564	C	T	intron_variant	PITAhm_002861-RA	c.593-902G>A	NONE	MODIFIER	no	AT2G41040	NONE	S-adenosyl-L-methionine-dependent methyltransferases superfamily protein;(source:Araport11)
tscaffold2430	28245	G	A	synonymous_variant	PITA_000084031-RA	c.894G>A	p.Ser298Ser	LOW	no	AT5G48385	NONE	FRIGIDA-like protein;(source:Araport11)
tscaffold2458	148044	C	G	intron_variant	PITAhm_000428-RA	c.864-891G>C	NONE	MODIFIER	no	AT4G22880	NONE	encodes leucoanthocyanidin dioxygenase, which is involved in proanthocyanin biosynthesis. Mutant analysis suggests that this gene is also involved in vacuole formation.
tscaffold2511	172522	A	G	intergenic_region	NONE	n.172522A>G	NONE	MODIFIER	no	NONE	NONE	NONE
tscaffold2598	546056	C	T	synonymous_variant	PITA_000004471-RA	c.54G>A	p.Gly18Gly	LOW	no	AT4G15630	NONE	Uncharacterized protein family (UPF0497);(source:Araport11)
tscaffold2608	92126	G	T	missense_variant	PITA_000042042-RA	c.98C>A	p.Ser33Tyr	MODERATE	no	AT2G29020	NONE	Rab5-interacting family protein;(source:Araport11)
tscaffold2641	729804	C	T	downstream_gene_variant	PITAhm_000627-RA	c.*30C>T	NONE	MODIFIER	no	AT1G51550	NONE	Kelch repeat-containing F-box family protein;(source:Araport11)
tscaffold2728	1043496	T	C	intergenic_region	NONE	n.1043496T>C	NONE	MODIFIER	yes	NONE	NONE	NONE
tscaffold2785	494339	C	A	intron_variant	PITAhm_003099-RA	c.532+17465G>T	NONE	MODIFIER	no	AT5G06950	bZIP	Transcription factor of the B-ZIP family that has high affinity for C-box motifs. Interacts with NPR1 and may regulate PR gene expression. Phosphorylated by a CK2-like protein in vitro. Phosphorylation is enhanced by salicylic acid treatment
tscaffold2925	171121	G	A	synonymous_variant	PITA_000021230-RA	c.711G>A	p.Glu237Glu	LOW	no	AT1G24020	NONE	MLP-like protein 423;(source:Araport11)
tscaffold2954	28087	T	G	synonymous_variant	PITA_000004221-RA	c.2274A>C	p.Ile758Ile	LOW	no	AT3G59770	NONE	Encodes a phosphoinositide phosphatase. The sac9 null mutant accumulates elevated levels of PtdIns(4,5)P2 and Ins(1,4,5)P3. The mutant plants have characteristics of constitutive stress responses
tscaffold3279	610132	T	C	intergenic_region	NONE	n.610132T>C	NONE	MODIFIER	yes	NONE	NONE	NONE
tscaffold3385	369079	T	C	synonymous_variant	PITAhm_000111-RA	c.5022T>C	p.Pro1674Pro	LOW	yes	AT2G25660	NONE	Translocon at the inner-envelope membrane of chloroplasts which binds to the outer-membrane channel TOC75.
tscaffold3385	510703	T	C	synonymous_variant	PITAhm_000111-RA	c.6507T>C	p.Val2169Val	LOW	no	AT2G25660	NONE	Translocon at the inner-envelope membrane of chloroplasts which binds to the outer-membrane channel TOC75.
tscaffold3432	31175	T	C	synonymous_variant	PITA_000003056-RA	c.690A>G	p.Ser230Ser	LOW	no	AT5G55040	NONE	DNA-binding bromodomain-containing protein;(source:Araport11)
tscaffold3472	752478	T	C	intergenic_region	NONE	n.752478T>C	NONE	MODIFIER	no	NONE	NONE	NONE
tscaffold3472	752633	G	T	intergenic_region	NONE	n.752633G>T	NONE	MODIFIER	no	NONE	NONE	NONE
tscaffold3472	752775	C	G	intergenic_region	NONE	n.752775C>G	NONE	MODIFIER	no	NONE	NONE	NONE
tscaffold3472	752786	G	A	intergenic_region	NONE	n.752786G>A	NONE	MODIFIER	no	NONE	NONE	NONE
tscaffold3481	10450	C	T	intergenic_region	NONE	NONE	NONE	MODIFIER	yes	NONE	NONE	NONE
tscaffold3481	10696	A	G	intergenic_region	NONE	NONE	NONE	MODIFIER	no	NONE	NONE	NONE
tscaffold3526	557591	A	G	intergenic_region	NONE	NONE	NONE	MODIFIER	no	NONE	NONE	NONE
tscaffold3548	73215	G	C	intergenic_region	NONE	n.73215G>C	NONE	MODIFIER	no	NONE	NONE	NONE
tscaffold3687	352892	G	C	downstream_gene_variant	2A_I27_NT_comp15202_c0_seq1|m.22740.mrna2	c.*297C>G	NONE	MODIFIER	no	None	NONE	NONE
tscaffold3687	352952	C	T	downstream_gene_variant	2A_I27_NT_comp15202_c0_seq1|m.22740.mrna2	c.*237G>A	NONE	MODIFIER	no	None	NONE	NONE
tscaffold3687	352957	A	G	downstream_gene_variant	2A_I27_NT_comp15202_c0_seq1|m.22740.mrna2	c.*232T>C	NONE	MODIFIER	no	None	NONE	NONE
tscaffold3687	352962	A	C	downstream_gene_variant	2A_I27_NT_comp15202_c0_seq1|m.22740.mrna2	c.*227T>G	NONE	MODIFIER	no	None	NONE	NONE
tscaffold3687	352984	G	A	downstream_gene_variant	2A_I27_NT_comp15202_c0_seq1|m.22740.mrna2	c.*205C>T	NONE	MODIFIER	no	None	NONE	NONE
tscaffold3687	352998	T	C	downstream_gene_variant	2A_I27_NT_comp15202_c0_seq1|m.22740.mrna2	c.*191A>G	NONE	MODIFIER	no	None	NONE	NONE
tscaffold3708	21302	A	G	intergenic_region	NONE	NONE	NONE	MODIFIER	yes	NONE	NONE	NONE
tscaffold3798	127575	A	G	intergenic_region	NONE	n.127575A>G	NONE	MODIFIER	no	NONE	NONE	NONE
tscaffold3798	130494	T	C	missense_variant	6A_I25_VO_L_1847_T_32/46|m.61099.mrna2	c.245T>C	p.Val82Ala	MODERATE	no	AT1G60680	NONE	NAD(P)-linked oxidoreductase superfamily protein;(source:Araport11)
tscaffold3798	130894	C	A	synonymous_variant	6A_I25_VO_L_1847_T_32/46|m.61099.mrna2	c.447C>A	p.Thr149Thr	LOW	no	AT1G60680	NONE	NAD(P)-linked oxidoreductase superfamily protein;(source:Araport12)
tscaffold3798	164792	G	A	missense_variant	6A_I25_VO_L_1847_T_32/46|m.61099.mrna2	c.607G>A	p.Ala203Thr	MODERATE	no	AT1G60680	NONE	NAD(P)-linked oxidoreductase superfamily protein;(source:Araport13)
tscaffold3798	279033	G	A	synonymous_variant	6A_I25_VO_L_1847_T_32/46|m.61099.mrna2	c.753G>A	p.Leu251Leu	LOW	yes	AT1G60680	NONE	NAD(P)-linked oxidoreductase superfamily protein;(source:Araport14)
tscaffold3798	279230	A	T	synonymous_variant	6A_I25_VO_L_1847_T_32/46|m.61099.mrna2	c.855A>T	p.Ser285Ser	LOW	yes	AT1G60680	NONE	NAD(P)-linked oxidoreductase superfamily protein;(source:Araport15)
tscaffold3798	279405	A	C	downstream_gene_variant	6A_I25_VO_L_1847_T_32/46|m.61099.mrna2	c.*55A>C	NONE	MODIFIER	yes	AT1G60680	NONE	NAD(P)-linked oxidoreductase superfamily protein;(source:Araport16)
tscaffold3919	26410	T	C	intron_variant	PITAhm_001044-RA	c.565-317T>C	NONE	MODIFIER	no	AT1G80280	NONE	NAD(P)-linked oxidoreductase superfamily protein;(source:Araport17)
tscaffold3994	600626	C	G	missense_variant	PITA_000002958-RA	c.453G>C	p.Lys151Asn	MODERATE	yes	AT5G18400	NONE	Cytokine-induced anti-apoptosis inhibitor 1, Fe-S biogenesi;(source:Araport11)
tscaffold4051	259184	T	C	intergenic_region	NONE	n.259184T>C	NONE	MODIFIER	no	NONE	NONE	NONE
tscaffold4089	127702	A	G	intergenic_region	NONE	n.127702A>G	NONE	MODIFIER	yes	NONE	NONE	NONE
tscaffold4089	308670	C	T	3_prime_UTR_variant	PITA_000019628-RA	c.*93C>T	NONE	MODIFIER	no	AT5G48020	NONE	2-oxoglutarate (2OG) and Fe(II)-dependent oxygenase superfamily protein;(source:Araport11)
tscaffold4167	32664	T	A	intron_variant	PITA_000054195-RA	c.373-393T>A	NONE	MODIFIER	no	AT5G57580	NONE	Calmodulin-binding protein;(source:Araport11)
tscaffold4231	20347	T	G	missense_variant	PITA_000023441-RA	c.351T>G	p.Ile117Met	MODERATE	no	AT3G45770	NONE	Polyketide synthase, enoylreductase family protein;(source:Araport11)
tscaffold4296	846852	C	T	synonymous_variant	PITAhm_000651-RA	c.879C>T	p.Asn293Asn	LOW	no	AT1G55230	NONE	proteinase inhibitor I4, serpin (DUF716);(source:Araport11)
tscaffold4318	178453	C	A	intergenic_region	NONE	NONE	NONE	MODIFIER	no	NONE	NONE	NONE
tscaffold4340	261422	G	A	synonymous_variant	PITA_000023970-RA	c.450G>A	p.Ala150Ala	LOW	no	AT3G02960	NONE	Heavy metal transport/detoxification superfamily protein;(source:Araport11)
tscaffold4397	215991	G	T	intergenic_region	NONE	n.215991G>T	NONE	MODIFIER	no	NONE	NONE	NONE
tscaffold4397	215992	C	T	intergenic_region	NONE	n.215992C>T	NONE	MODIFIER	no	NONE	NONE	NONE
tscaffold4439	3976020	T	C	synonymous_variant	PITA_000000598-RA	c.282A>G	p.Glu94Glu	LOW	no	AT5G23680	NONE	Sterile alpha motif (SAM) domain-containing protein;(source:Araport11)
tscaffold4439	3976032	A	T	synonymous_variant	PITA_000000598-RA	c.270T>A	p.Ile90Ile	LOW	no	AT5G23680	NONE	Sterile alpha motif (SAM) domain-containing protein;(source:Araport11)
tscaffold4439	3976167	G	T	synonymous_variant	PITA_000000598-RA	c.135C>A	p.Ala45Ala	LOW	no	AT5G23680	NONE	Sterile alpha motif (SAM) domain-containing protein;(source:Araport11)
tscaffold4439	3976224	T	C	synonymous_variant	PITA_000000598-RA	c.78A>G	p.Arg26Arg	LOW	no	AT5G23680	NONE	Sterile alpha motif (SAM) domain-containing protein;(source:Araport11)
tscaffold4581	287458	A	G	intron_variant	PITAhm_001340-RA	c.481NONE752T>C	NONE	MODIFIER	yes	AT1G30360	NONE	Early-responsive to dehydration stress protein (ERD4);(source:Araport11)
tscaffold4589	222180	A	G	intergenic_region	NONE	n.222180A>G	NONE	MODIFIER	no	NONE	NONE	NONE
tscaffold4602	38530	C	A	missense_variant	PITA_000025215-RA	c.247G>T	p.Ala83Ser	MODERATE	no	AT1G04780	NONE	Ankyrin repeat family protein;(source:Araport11)
tscaffold464	1228196	T	A	missense_variant	PITA_000002671-RA	c.321A>T	p.Gln107His	MODERATE	no	AT2G25710	NONE	Encodes a dual-targeted biotin holocarboxylase synthetase that can localize to the chloroplast and the cytosol. In vitro, it has been shown to catalyze the addition of biotin to the BCCP subunit of acetyl-CoA carboxylase and it can also biotinylate methylcrotonyl-CoA carboxylase. A small upstream ORF in the 5'UTR (uORF24) regulates the differential targeting of this enzyme.
tscaffold464	1252330	G	A	upstream_gene_variant	PITA_000002671-RA	c.-83C>T	NONE	MODIFIER	no	AT2G25710	NONE	Encodes a dual-targeted biotin holocarboxylase synthetase that can localize to the chloroplast and the cytosol. In vitro, it has been shown to catalyze the addition of biotin to the BCCP subunit of acetyl-CoA carboxylase and it can also biotinylate methylcrotonyl-CoA carboxylase. A small upstream ORF in the 5'UTR (uORF24) regulates the differential targeting of this enzyme.
tscaffold4675	692267	C	T	missense_variant	PITA_000007951-RA	c.1277G>A	p.Gly426Asp	MODERATE	no	AT3G48700	NONE	carboxyesterase 13;(source:Araport11)
tscaffold4683	966768	T	C	intergenic_region	NONE	NONE	NONE	MODIFIER	no	NONE	NONE	NONE
tscaffold4958	279816	A	C	missense_variant	PITA_000022865-RA	c.221T>G	p.Leu74Arg	MODERATE	yes	AT2G05160	NONE	CCCH-type zinc fingerfamily protein with RNA-binding domain-containing protein;(source:Araport11)
tscaffold4974	915795	G	A	intergenic_region	NONE	n.915795G>A	NONE	MODIFIER	no	NONE	NONE	NONE
tscaffold5000	177947	G	A	missense_variant	PITAhm_002290-RA	c.149C>T	p.Ala50Val	MODERATE	no	AT5G44635	NONE	minichromosome maintenance (MCM2/3/5) family protein;(source:Araport11)
tscaffold5160	58024	A	G	intergenic_region	NONE	n.58024A>G	NONE	MODIFIER	no	NONE	NONE	NONE
tscaffold5160	58040	C	T	intergenic_region	NONE	n.58040C>T	NONE	MODIFIER	no	NONE	NONE	NONE
tscaffold5160	58104	C	A	intergenic_region	NONE	n.58104C>A	NONE	MODIFIER	no	NONE	NONE	NONE
tscaffold5160	58842	C	T	intergenic_region	NONE	n.58842C>T	NONE	MODIFIER	no	NONE	NONE	NONE
tscaffold5160	554630	C	A	synonymous_variant	PITA_000005824-RA	c.789G>T	p.Val263Val	LOW	no	AT5G06140	NONE	Homolog of yeast retromer subunit VPS5. Part of a retromer-like protein complex involved in endosome to lysosome protein transport. In roots it co-localizes with the PIN2 auxin efflux carrier. Involved in endocytic sorting of membrane proteins including PIN2, BOR1 and BRI1.
tscaffold5160	554631	A	G	missense_variant	PITA_000005824-RA	c.788T>C	p.Val263Ala	MODERATE	no	AT5G06140	NONE	Homolog of yeast retromer subunit VPS5. Part of a retromer-like protein complex involved in endosome to lysosome protein transport. In roots it co-localizes with the PIN3 auxin efflux carrier. Involved in endocytic sorting of membrane proteins including P_x0000__x0000__x0000__x0000__x0000__x0000__x0000__x0000__x0000__x0000__x0000__x0000__x0000__x0000__x0000__x0000__x0000__x0000__x0000_
tscaffold5160	554654	T	G	synonymous_variant	PITA_000005824-RA	c.765A>C	p.Leu255Leu	LOW	no	AT5G06140	NONE	Homolog of yeast retromer subunit VPS5. Part of a retromer-like protein complex involved in endosome to lysosome protein transport. In roots it co-localizes with the PIN4 auxin efflux carrier. Involved in endocytic sorting of membrane proteins including P_x0000__x0000__x0000__x0000__x0000__x0000__x0000__x0000__x0000__x0000__x0000__x0000__x0000__x0000__x0000__x0000__x0000__x0000__x0000_
tscaffold5160	554999	C	G	missense_variant	PITA_000005824-RA	c.666G>C	p.Lys222Asn	MODERATE	no	AT5G06140	NONE	Homolog of yeast retromer subunit VPS5. Part of a retromer-like protein complex involved in endosome to lysosome protein transport. In roots it co-localizes with the PIN5 auxin efflux carrier. Involved in endocytic sorting of membrane proteins including P_x0000__x0000__x0000__x0000__x0000__x0000__x0000__x0000__x0000__x0000__x0000__x0000__x0000__x0000__x0000__x0000__x0000__x0000__x0000_
tscaffold5160	555046	C	G	missense_variant	PITA_000005824-RA	c.619G>C	p.Val207Leu	MODERATE	no	AT5G06140	NONE	Homolog of yeast retromer subunit VPS5. Part of a retromer-like protein complex involved in endosome to lysosome protein transport. In roots it co-localizes with the PIN6 auxin efflux carrier. Involved in endocytic sorting of membrane proteins including P_x000C__x0000_Ā_x0000_Ā_x0000__x0001__x0000__x0008__x0000_Ā_x0000_Ā_x0000_ _x0000__x000C__x0000_Ā
tscaffold5238	852327	G	A	synonymous_variant	PITAhm_000071-RA	c.498G>A	p.Ser166Ser	LOW	no	AT5G53180	NONE	Encodes one of the two polypyrimidine tract-binding (PTB) protein homologs in the Arabidopsis genome. Double mutants have defects in pollen germination.
tscaffold5245	38585	G	A	missense_variant	PITA_000044828-RA	c.907G>A	p.Glu303Lys	MODERATE	no	AT5G02790	NONE	Glutathione S-transferase family protein;(source:Araport11)
tscaffold5260	212113	G	C	synonymous_variant	PITA_000026858-RA	c.366G>C	p.Val122Val	LOW	no	AT5G38600	NONE	Proline-rich spliceosome-associated (PSP) family protein / zinc knuckle (CCHC-type) family protein;(source:Araport11)
tscaffold5279	54783	C	T	intron_variant	PITAhm_001784-RA	c.66+233G>A	NONE	MODIFIER	no	AT1G01720	NAC	Belongs to a large family of putative transcriptional activators with NAC domain. Transcript level increases in response to wounding and abscisic acid. ATAF1 attentuates ABA signaling and sythesis. Mutants are hyposensitive to ABA. The mRNA is cell-to-cell mobile.
tscaffold530	995930	A	G	missense_variant	PITA_000004715-RA	c.3272A>G	p.Gln1091Arg	MODERATE	no	AT3G48050	NONE	Encodes a large protein with N-terminal bromo-adjacent homology (BAH) and transcription elongation factor S-II (TFS2N) domains and two C-terminal GW (glycine and tryptophan) repeats. It is nuclear and colocalizes with the processing-body component DCP1 in the cytoplasm. SOU is a component of the miRNA pathway and is involved in translational repression.
tscaffold5379	192822	T	G	downstream_gene_variant	PITAhm_002164-RA	c.*1128A>C	NONE	MODIFIER	yes	AT5G65700	NONE	Encodes a CLAVATA1-related receptor kinase-like protein required for both shoot and flower meristem function. Very similar to BAM2,with more than 85% a.a. identity. It has a broad expression pattern and is involved in vascular strand development in the leaf, control of leaf shape, size and symmetry, male gametophyte development and ovule specification and function. Anthers of double mutants (bam1…
tscaffold5404	22071	T	C	intergenic_region	NONE	NONE	NONE	MODIFIER	no	NONE	NONE	NONE
tscaffold547	35867	G	A	synonymous_variant	PITA_000012903-RA	c.78C>T	p.Asp26Asp	LOW	no	AT3G51680	NONE	NAD(P)-binding Rossmann-fold superfamily protein;(source:Araport11)
tscaffold5762	460245	C	G	missense_variant	PITA_000010671-RA	c.1495C>G	p.Gln499Glu	MODERATE	no	AT3G26890	NONE	meiosis chromosome segregation family protein;(source:Araport11)
tscaffold5801	61625	G	T	intergenic_region	NONE	NONE	NONE	MODIFIER	no	NONE	NONE	NONE
tscaffold5935	325915	C	T	intergenic_region	NONE	n.325915C>T	NONE	MODIFIER	yes	NONE	NONE	NONE
tscaffold5935	325918	C	G	intergenic_region	NONE	n.325918C>G	NONE	MODIFIER	yes	NONE	NONE	NONE
tscaffold6193	61141	C	T	missense_variant	PITA_000057552-RA	c.560C>T	p.Ala187Val	MODERATE	yes	AT5G16990	NONE	molecular function has not been defined, was shown involved in oxidative stress tolerance. The mRNA is cell-to-cell mobile.
tscaffold6193	61150	T	C	missense_variant	PITA_000057552-RA	c.569T>C	p.Val190Ala	MODERATE	yes	AT5G16990	NONE	molecular function has not been defined, was shown involved in oxidative stress tolerance. The mRNA is cell-to-cell mobile.
tscaffold6295	460449	G	C	5_prime_UTR_variant	PITA_000013072-RA	c.-66G>C	NONE	MODIFIER	yes	AT2G41870	NONE	Remorin family protein;(source:Araport11)
tscaffold6411	406476	C	T	splice_donor_variant&intron_variant	PITAhm_000485-RA	c.1410+1C>T	NONE	HIGH	yes	AT5G67320	NONE	Encodes a WD-40 protein involved in histone deacetylation in response to abiotic stress.Identified in a screen for mutations with altered expression of stress induced genes. Functions as a repressor of cold tolerance induced genes. Loss of function mutants are hypersensitive to freezing.
tscaffold6411	406481	G	A	splice_region_variant&intron_variant	PITAhm_000485-RA	c.1410+6G>A	NONE	LOW	yes	AT5G67320	NONE	Encodes a WD-41 protein involved in histone deacetylation in response to abiotic stress.Identified in a screen for mutations with altered expression of stress induced genes. Functions as a repressor of cold tolerance induced genes. Loss of function mutant _x0000__x0000__x0000__xFFFF__xFFFF__x0000__x0000__x0000__x0000__x0000__x0000__x0000__x0000__x0000__x0000__x0000__x0000__x0000__x0000__x0000__x0…
tscaffold6411	406620	T	G	intron_variant	PITAhm_000485-RA	c.1410+145T>G	NONE	MODIFIER	no	AT5G67320	NONE	Encodes a WD-42 protein involved in histone deacetylation in response to abiotic stress.Identified in a screen for mutations with altered expression of stress induced genes. Functions as a repressor of cold tolerance induced genes. Loss of function mutant _x0000__x0000__x0000__xFFFF__xFFFF__x0000__x0000__x0000__x0000__x0000__x0000__x0000__x0000__x0000__x0000__x0000__x0000__x0000__x0000__x0000__x0…
tscaffold6420	324727	T	C	intergenic_region	NONE	NONE	NONE	MODIFIER	no	NONE	NONE	NONE
tscaffold6451	2252491	T	C	upstream_gene_variant	PITA_000001502-RA	c.-467T>C	NONE	MODIFIER	no	AT1G12110	NONE	Encodes NRT1.1 (CHL1), a dual-affinity nitrate transporter. The protein is expressed in guard cells and function in stomatal opening. Mutants have less transpiration and are more tolerant to drought. Expressed in lateral roots. Involved in nitrate signaling which enables the plant root system to detect and exploit nitrate-rich soil patches. Comparing to the wild type, the mutant displays a strong…
tscaffold6451	2253015	T	C	missense_variant	PITA_000001502-RA	c.58T>C	p.Ser20Pro	MODERATE	no	AT1G12110	NONE	Encodes NRT1.1 (CHL1), a dual-affinity nitrate transporter. The protein is expressed in guard cells and function in stomatal opening. Mutants have less transpiration and are more tolerant to drought. Expressed in lateral roots. Involved in nitrate signaling which enables the plant root system to detect and exploit nitrate-rich soil patches. Comparing to the wild type, the mutant displays a strong…
tscaffold6451	2253396	A	T	synonymous_variant	PITA_000001502-RA	c.192A>T	p.Val64Val	LOW	no	AT1G12110	NONE	Encodes NRT1.1 (CHL1), a dual-affinity nitrate transporter. The protein is expressed in guard cells and function in stomatal opening. Mutants have less transpiration and are more tolerant to drought. Expressed in lateral roots. Involved in nitrate signaling which enables the plant root system to detect and exploit nitrate-rich soil patches. Comparing to the wild type, the mutant displays a strong…
tscaffold6451	2253433	C	T	missense_variant	PITA_000001502-RA	c.229C>T	p.Pro77Ser	MODERATE	no	AT1G12110	NONE	Encodes NRT1.1 (CHL1), a dual-affinity nitrate transporter. The protein is expressed in guard cells and function in stomatal opening. Mutants have less transpiration and are more tolerant to drought. Expressed in lateral roots. Involved in nitrate signaling which enables the plant root system to detect and exploit nitrate-rich soil patches. Comparing to the wild type, the mutant displays a strong…
tscaffold6451	2253471	T	G	synonymous_variant	PITA_000001502-RA	c.267T>G	p.Leu89Leu	LOW	no	AT1G12110	NONE	Encodes NRT1.1 (CHL1), a dual-affinity nitrate transporter. The protein is expressed in guard cells and function in stomatal opening. Mutants have less transpiration and are more tolerant to drought. Expressed in lateral roots. Involved in nitrate signaling which enables the plant root system to detect and exploit nitrate-rich soil patches. Comparing to the wild type, the mutant displays a strong…
tscaffold6451	2254025	C	T	synonymous_variant	PITA_000001502-RA	c.720C>T	p.Ala240Ala	LOW	no	AT1G12110	NONE	Encodes NRT1.1 (CHL1), a dual-affinity nitrate transporter. The protein is expressed in guard cells and function in stomatal opening. Mutants have less transpiration and are more tolerant to drought. Expressed in lateral roots. Involved in nitrate signaling which enables the plant root system to detect and exploit nitrate-rich soil patches. Comparing to the wild type, the mutant displays a strong…
tscaffold6618	18737	C	T	synonymous_variant	PITA_000090155-RA	c.177G>A	p.Glu59Glu	LOW	yes	AT3G25830	NONE	Encodes the monoterpene 1,8-cineole synthase, atTPS-Cin. This polypeptide was also shown to synthesize other monoterpenes albeit in minor quantities. The same polypeptide is encoded at two different loci, the result of gene duplication: at3g25820 and at3g25830.
tscaffold6869	38348	A	T	intergenic_region	NONE	n.38348A>T	NONE	MODIFIER	no	NONE	NONE	NONE
tscaffold6869	38387	G	T	intergenic_region	NONE	n.38387G>T	NONE	MODIFIER	no	NONE	NONE	NONE
tscaffold6869	57169	A	G	synonymous_variant	PITAhm_001690-RA	c.846T>C	p.Ile282Ile	LOW	no	AT3G18410	NONE	NADH dehydrogenase ubiquinone 1 beta subcomplex subunit 10-B-like protein (Complex I subunit NDUFS6);(source:Araport11)
tscaffold6888	16723	G	T	missense_variant	PITAhm_000608-RA	c.8356C>A	p.His2786Asn	MODERATE	no	AT5G53460	Trihelix	NADH-dependent glutamate synthase The mRNA is cell-to-cell mobile.
tscaffold6888	16982	G	C	missense_variant	PITAhm_000608-RA	c.8097C>G	p.Ile2699Met	MODERATE	no	AT5G53460	Trihelix	NADH-dependent glutamate synthase The mRNA is cell-to-cell mobile.
tscaffold7014	136982	G	A	synonymous_variant	PITA_000007449-RA	c.2139C>T	p.His713His	LOW	no	AT2G01830	NONE	Histidine kinase: cytokinin-binding receptor that transduces cytokinin signals across the plasma membrane
tscaffold7019	159400	A	G	missense_variant	PITA_000021161-RA	c.274A>G	p.Met92Val	MODERATE	no	AT3G04240	NONE	Has O-linked N-acetyl glucosamine transferase activity. Similar to Arabidopsis SPY gene.
tscaffold7112	117817	T	C	synonymous_variant	PITA_000026318-RA	c.105A>G	p.Pro35Pro	LOW	yes	AT2G27680	NONE	NAD(P)-linked oxidoreductase superfamily protein;(source:Araport11)
tscaffold7288	91208	A	G	missense_variant	PITA_000014100-RA	c.1219A>G	p.Thr407Ala	MODERATE	yes	AT3G21670	NONE	Major facilitator superfamily protein;(source:Araport11)
tscaffold738	357074	G	A	intergenic_region	NONE	n.357074G>A	NONE	MODIFIER	no	NONE	NONE	NONE
tscaffold743	276200	T	C	missense_variant	PITA_000005863-RA	c.205A>G	p.Ile69Val	MODERATE	no	AT5G65660	NONE	hydroxyproline-rich glycoprotein family protein;(source:Araport11)
tscaffold7457	221426	G	A	synonymous_variant	1A_I11_VO_L_1_T_159276/226447|m.5261.mrna1	c.6804C>T	p.Ser2268Ser	LOW	no	AT1G01790	NONE	Encodes a member of the cation/proton antiporters-2 antiporter superfamily, the K efflux antiporter KEA1 that is localized to the chloroplast envelope.
tscaffold7491	85221	C	T	intergenic_region	NONE	n.85221C>T	NONE	MODIFIER	no	NONE	NONE	NONE
tscaffold805	529184	G	C	upstream_gene_variant	PITA_000005254-RA	c.-207G>C	NONE	MODIFIER	no	AT1G36990	NONE	C-jun-amino-terminal kinase-interacting protein;(source:Araport11)
tscaffold805	917280	G	A	downstream_gene_variant	PITAhm_003221-RA	c.*11G>A	NONE	MODIFIER	no	AT1G14700	NONE	purple acid phosphatase 3;(source:Araport11)
tscaffold824	1227648	A	C	synonymous_variant	PITA_000001554-RA	c.420T>G	p.Ala140Ala	LOW	no	AT5G56150	NONE	ubiquitin-conjugating enzyme 30;(source:Araport11)
tscaffold825	446827	C	T	intergenic_region	NONE	n.446827C>T	NONE	MODIFIER	no	NONE	NONE	NONE
tscaffold8282	15429	G	C	upstream_gene_variant	PITAhm_001882-RA	c.-79G>C	NONE	MODIFIER	no	AT5G06390	NONE	FASCICLIN-like arabinogalactan protein 17 precursor;(source:Araport11)
tscaffold8282	15502	T	A	upstream_gene_variant	PITAhm_001882-RA	c.-6T>A	NONE	MODIFIER	no	AT5G06390	NONE	FASCICLIN-like arabinogalactan protein 17 precursor;(source:Araport12)
tscaffold8380	228373	T	C	synonymous_variant	PITAhm_002276-RA	c.228A>G	p.Gln76Gln	LOW	no	AT2G32060	NONE	Ribosomal protein L7Ae/L30e/S12e/Gadd45 family protein;(source:Araport11)
tscaffold8380	228487	A	G	synonymous_variant	PITAhm_002276-RA	c.114T>C	p.His38His	LOW	no	AT2G32060	NONE	Ribosomal protein L7Ae/L30e/S12e/Gadd45 family protein;(source:Araport12)
tscaffold8380	228577	A	C	missense_variant	PITAhm_002276-RA	c.24T>G	p.Asp8Glu	MODERATE	no	AT2G32060	NONE	Ribosomal protein L7Ae/L30e/S12e/Gadd45 family protein;(source:Araport13)
tscaffold8380	230636	G	C	upstream_gene_variant	PITAhm_002276-RA	c.-72C>G	NONE	MODIFIER	no	AT2G32060	NONE	Ribosomal protein L7Ae/L30e/S12e/Gadd45 family protein;(source:Araport14)
tscaffold8380	230668	A	G	upstream_gene_variant	PITAhm_002276-RA	c.NONE04T>C	NONE	MODIFIER	no	AT2G32060	NONE	Ribosomal protein L7Ae/L30e/S12e/Gadd45 family protein;(source:Araport15)
tscaffold8403	570678	C	T	missense_variant	PITA_000009568-RA	c.52C>T	p.Arg18Cys	MODERATE	yes	AT4G03020	NONE	transducin family protein / WD-40 repeat family protein;(source:Araport11)
tscaffold8419	285990	A	G	intergenic_region	NONE	n.285990A>G	NONE	MODIFIER	no	NONE	NONE	NONE
tscaffold8419	287692	G	A	intergenic_region	NONE	n.287692G>A	NONE	MODIFIER	no	NONE	NONE	NONE
tscaffold8419	288070	C	T	intergenic_region	NONE	n.288070C>T	NONE	MODIFIER	no	NONE	NONE	NONE
tscaffold8419	288583	A	C	intergenic_region	NONE	n.288583A>C	NONE	MODIFIER	no	NONE	NONE	NONE
tscaffold8551	75504	C	T	missense_variant	PITA_000042245-RA	c.523G>A	p.Gly175Arg	MODERATE	yes	AT5G07990	NONE	Required for flavonoid 3' hydroxylase activity. Enzyme abundance relative to CHS determines Quercetin/Kaempferol metabolite ratio. The mRNA is cell-to-cell mobile.
tscaffold8552	36413	T	G	missense_variant	PITAhm_001108-RA	c.1475T>G	p.Val492Gly	MODERATE	no	AT3G62310	NONE	RNA helicase family protein;(source:Araport11)
tscaffold8552	36439	G	A	missense_variant	PITAhm_001108-RA	c.1501G>A	p.Asp501Asn	MODERATE	no	AT3G62310	NONE	RNA helicase family protein;(source:Araport11)
tscaffold8571	115923	G	T	intergenic_region	NONE	NONE	NONE	MODIFIER	no	NONE	NONE	NONE
tscaffold8772	99118	G	C	missense_variant	PITA_000044195-RA	c.649G>C	p.Asp217His	MODERATE	no	AT3G52500	NONE	Eukaryotic aspartyl protease family protein;(source:Araport11)
tscaffold8862	789350	A	G	missense_variant	PITA_000004565-RA	c.146A>G	p.Glu49Gly	MODERATE	no	None	NONE	NONE
tscaffold897	174337	A	G	intergenic_region	NONE	NONE	NONE	MODIFIER	yes	NONE	NONE	NONE
tscaffold9124	231845	A	G	downstream_gene_variant	PITAhm_000259-RA	c.*57T>C	NONE	MODIFIER	no	None	NONE	NONE
tscaffold9124	232018	A	T	missense_variant	PITAhm_000259-RA	c.595T>A	p.Trp199Arg	MODERATE	no	None	NONE	NONE
tscaffold9124	461514	G	A	synonymous_variant	PITAhm_000259-RA	c.123C>T	p.Arg41Arg	LOW	no	None	NONE	NONE
tscaffold9124	461543	G	T	synonymous_variant	PITAhm_000259-RA	c.94C>A	p.Arg32Arg	LOW	no	None	NONE	NONE
tscaffold9124	461710	A	G	synonymous_variant	PITAhm_000259-RA	c.27T>C	p.Pro9Pro	LOW	no	None	NONE	NONE
tscaffold991	334483	G	A	missense_variant	PITA_000014681-RA	c.206C>T	p.Pro69Leu	MODERATE	no	AT5G20720	NONE	Encodes a chloroplast co-chaperonin with similarity to CPN21 from spinach, E.coli GroES.
