# Supplementary material for: Genetic Variation Related to High Elevation Adaptation Revealed by Common Garden Experiments in Pinus yunnanensis
Source: Front Genet. 2020 Feb 11;10:1405. doi: 10.3389/fgene.2019.01405 (PMC7027398; doi:10.3389/fgene.2019.01405)
Supplement: Supplementary file 4 [file Table_3.xlsx]

## Sheet: Table S3
Table S3. KEGG enrichment for 131 outlier genes between KM(LZ) and KM-YL(KM).
ID	Description	GeneRatio	BgRatio	P-value	P-adjust	Count	geneID
ko00941	Flavonoid biosynthesis	5/35	393/15313	0.00186852	0.0485815	5	1A_all_VO_L_2_T_4417/51331|m.1073.mrna2/PITA_000032619-RA/PITA_000042245-RA/PITA_000091299-RA/PITAhm_000428-RA
ko00944	Flavone and flavonol biosynthesis	3/35	150/15313	0.00479293	0.0623081	3	PITA_000032619-RA/PITA_000042245-RA/PITA_000091299-RA
ko00630	Glyoxylate and dicarboxylate metabolism	3/35	210/15313	0.0120511	0.104443	3	PITA_000008641-RA/PITA_000092661-RA/PITAhm_000314-RA
ko00514	Other types of O-glycan biosynthesis	1/35	19/15313	0.0425698	0.276704	1	PITA_000021161-RA
ko00902	Monoterpenoid biosynthesis	1/35	46/15313	0.100049	0.463057	1	PITA_000090155-RA
ko00710	Carbon fixation in photosynthetic organisms	2/35	244/15313	0.106859	0.463057	2	PITA_000042917-RA/PITA_000092661-RA
ko03410	Base excision repair	1/35	84/15313	0.175301	0.551122	1	PITA_000002229-RA
ko00062	Fatty acid elongation	1/35	88/15313	0.182857	0.551122	1	PITA_000023441-RA
ko00904	Diterpenoid biosynthesis	1/35	105/15313	0.214227	0.551122	1	PITA_000089027-RA
ko03020	RNA polymerase	1/35	114/15313	0.230358	0.551122	1	PITA_000042002-RA
ko00260	Glycine, serine and threonine metabolism	1/35	169/15313	0.322167	0.551122	1	PITAhm_000314-RA
ko03030	DNA replication	1/35	173/15313	0.328412	0.551122	1	PITAhm_002290-RA
ko00350	Tyrosine metabolism	1/35	181/15313	0.340736	0.551122	1	PITAhm_000683-RA
ko04712	Circadian rhythm - plant	1/35	183/15313	0.343782	0.551122	1	PITA_000008475-RA
ko00910	Nitrogen metabolism	1/35	186/15313	0.348326	0.551122	1	PITAhm_000608-RA
ko00030	Pentose phosphate pathway	1/35	209/15313	0.382161	0.551122	1	PITA_000042917-RA
ko01212	Fatty acid metabolism	1/35	236/15313	0.419706	0.551122	1	PITA_000023441-RA
ko00190	Oxidative phosphorylation	1/35	243/15313	0.429072	0.551122	1	PITAhm_001690-RA
ko00250	Alanine, aspartate and glutamate metabolism	1/35	247/15313	0.434358	0.551122	1	PITAhm_000608-RA
ko00240	Pyrimidine metabolism	1/35	259/15313	0.449932	0.551122	1	PITA_000042002-RA
ko00071	Fatty acid degradation	1/35	263/15313	0.45503	0.551122	1	PITAhm_000683-RA
ko00480	Glutathione metabolism	1/35	272/15313	0.466334	0.551122	1	PITA_000044828-RA
ko00230	Purine metabolism	1/35	349/15313	0.554174	0.612641	1	PITA_000042002-RA
ko00592	alpha-Linolenic acid metabolism	1/35	360/15313	0.565515	0.612641	1	PITAhm_000683-RA
ko00270	Cysteine and methionine metabolism	1/35	405/15313	0.609061	0.633423	1	PITA_000048821-RA
ko03013	RNA transport	1/35	493/15313	0.682302	0.682302	1	PITA_000065699-RA
