# Supplementary material for: Genetic Variation Related to High Elevation Adaptation Revealed by Common Garden Experiments in Pinus yunnanensis
Source: Front Genet. 2020 Feb 11;10:1405. doi: 10.3389/fgene.2019.01405 (PMC7027398; doi:10.3389/fgene.2019.01405)
Supplement: Supplementary file 5 [file Table_4.xlsx]

## Sheet: Table S4
Table S4. GO enrichment for 131 outlier genes between KM(LZ) and KM-YL(KM).
ID	Description	Type	GeneRatio	BgRatio	P-value	P-adjust	Count	geneID
GO:0004033	aldo-keto reductase (NADP) activity	MF	2/58	11/29328	0.000208997	0.100318	2	6A_I25_VO_L_1847_T_32/46|m.61099.mrna2/PITA_000026318-RA
GO:0000380	alternative mRNA splicing, via spliceosome	BP	2/58	30/29328	0.00161354	0.293452	2	PITA_000065699-RA/PITAhm_000071-RA
GO:0010161	red light signaling pathway	BP	2/58	32/29328	0.00183514	0.293452	2	PITA_000008475-RA/PITA_000037198-RA
GO:0071491	cellular response to red light	BP	2/58	38/29328	0.0025813	0.293452	2	PITA_000008475-RA/PITA_000037198-RA
GO:0010114	response to red light	BP	2/58	79/29328	0.0107415	0.293452	2	PITA_000008475-RA/PITA_000037198-RA
GO:0042126	nitrate metabolic process	BP	2/58	85/29328	0.0123526	0.293452	2	PITA_000014100-RA/PITAhm_000608-RA
GO:0042128	nitrate assimilation	BP	2/58	85/29328	0.0123526	0.293452	2	PITA_000014100-RA/PITAhm_000608-RA
GO:1990204	oxidoreductase complex	CC	2/58	87/29328	0.0129117	0.293452	2	PITAhm_000314-RA/PITAhm_001690-RA
GO:0071941	nitrogen cycle metabolic process	BP	2/58	89/29328	0.0134817	0.293452	2	PITA_000014100-RA/PITAhm_000608-RA
GO:2001057	reactive nitrogen species metabolic process	BP	2/58	90/29328	0.0137708	0.293452	2	PITA_000014100-RA/PITAhm_000608-RA
GO:0009637	response to blue light	BP	2/58	98/29328	0.016179	0.293452	2	PITA_000008475-RA/PITA_000037198-RA
GO:0009630	gravitropism	BP	2/58	103/29328	0.017769	0.293452	2	PITA_000005824-RA/PITA_000008475-RA
GO:0000381	regulation of alternative mRNA splicing, via spliceosome	BP	1/58	10/29328	0.0196042	0.293452	1	PITAhm_000071-RA
GO:0006493	protein O-linked glycosylation	BP	1/58	10/29328	0.0196042	0.293452	1	PITA_000021161-RA
GO:0048024	regulation of mRNA splicing, via spliceosome	BP	1/58	10/29328	0.0196042	0.293452	1	PITAhm_000071-RA
GO:0000398	mRNA splicing, via spliceosome	BP	2/58	109/29328	0.0197608	0.293452	2	PITA_000065699-RA/PITAhm_000071-RA
GO:0016638	oxidoreductase activity, acting on the CH-NH2 group of donors	MF	2/58	112/29328	0.0207902	0.293452	2	PITAhm_000314-RA/PITAhm_000608-RA
GO:0000375	RNA splicing, via transesterification reactions	BP	2/58	114/29328	0.0214888	0.293452	2	PITA_000065699-RA/PITAhm_000071-RA
GO:0000377	RNA splicing, via transesterification reactions with bulged adenosine as nucleophile	BP	2/58	114/29328	0.0214888	0.293452	2	PITA_000065699-RA/PITAhm_000071-RA
GO:0000245	spliceosomal complex assembly	BP	1/58	11/29328	0.0215438	0.293452	1	PITA_000065699-RA
GO:0005451	monovalent cation:proton antiporter activity	MF	1/58	11/29328	0.0215438	0.293452	1	1A_I11_VO_L_1_T_159276/226447|m.5261.mrna1
GO:0050684	regulation of mRNA processing	BP	1/58	11/29328	0.0215438	0.293452	1	PITAhm_000071-RA
GO:2000023	regulation of lateral root development	BP	1/58	11/29328	0.0215438	0.293452	1	PITA_000041326-RA
GO:0009606	tropism	BP	2/58	119/29328	0.0232774	0.293452	2	PITA_000005824-RA/PITA_000008475-RA
GO:0000387	spliceosomal snRNP assembly	BP	1/58	12/29328	0.0234795	0.293452	1	PITA_000065699-RA
GO:0005771	multivesicular body	CC	1/58	12/29328	0.0234795	0.293452	1	PITA_000005824-RA
GO:0006284	base-excision repair	BP	1/58	12/29328	0.0234795	0.293452	1	PITA_000002229-RA
GO:0006476	protein deacetylation	BP	1/58	12/29328	0.0234795	0.293452	1	PITAhm_000485-RA
GO:0006546	glycine catabolic process	BP	1/58	12/29328	0.0234795	0.293452	1	PITAhm_000314-RA
GO:0009071	serine family amino acid catabolic process	BP	1/58	12/29328	0.0234795	0.293452	1	PITAhm_000314-RA
GO:0016575	histone deacetylation	BP	1/58	12/29328	0.0234795	0.293452	1	PITAhm_000485-RA
GO:0035601	protein deacylation	BP	1/58	12/29328	0.0234795	0.293452	1	PITAhm_000485-RA
GO:0098732	macromolecule deacylation	BP	1/58	12/29328	0.0234795	0.293452	1	PITAhm_000485-RA
GO:2000069	regulation of post-embryonic root development	BP	1/58	12/29328	0.0234795	0.293452	1	PITA_000041326-RA
GO:0016616	oxidoreductase activity, acting on the CH-OH group of donors, NAD or NADP as acceptor	MF	3/58	310/29328	0.0235377	0.293452	3	6A_I25_VO_L_1847_T_32/46|m.61099.mrna2/PITA_000026318-RA/PITAhm_000683-RA
GO:0030497	fatty acid elongation	BP	1/58	13/29328	0.0254115	0.293452	1	PITA_000060397-RA
GO:0004751	ribose-5-phosphate isomerase activity	MF	1/58	14/29328	0.0273397	0.293452	1	PITA_000042917-RA
GO:0009785	blue light signaling pathway	BP	1/58	14/29328	0.0273397	0.293452	1	PITA_000037198-RA
GO:0030522	intracellular receptor signaling pathway	BP	1/58	14/29328	0.0273397	0.293452	1	PITA_000037198-RA
GO:0009922	fatty acid elongase activity	MF	1/58	15/29328	0.0292642	0.293452	1	PITA_000060397-RA
GO:0043484	regulation of RNA splicing	BP	1/58	16/29328	0.031185	0.293452	1	PITAhm_000071-RA
GO:0009629	response to gravity	BP	2/58	141/29328	0.0318343	0.293452	2	PITA_000005824-RA/PITA_000008475-RA
GO:0006544	glycine metabolic process	BP	1/58	17/29328	0.033102	0.293452	1	PITAhm_000314-RA
GO:0009052	pentose-phosphate shunt, non-oxidative branch	BP	1/58	17/29328	0.033102	0.293452	1	PITA_000042917-RA
GO:0031000	response to caffeine	BP	1/58	18/29328	0.0350152	0.293452	1	PITAhm_000683-RA
GO:0032355	response to estradiol	BP	1/58	18/29328	0.0350152	0.293452	1	PITAhm_000683-RA
GO:0043279	response to alkaloid	BP	1/58	18/29328	0.0350152	0.293452	1	PITAhm_000683-RA
GO:1900037	regulation of cellular response to hypoxia	BP	1/58	18/29328	0.0350152	0.293452	1	PITAhm_000683-RA
GO:1900039	NA		1/58	18/29328	0.0350152	0.293452	1	PITAhm_000683-RA
GO:0051536	iron-sulfur cluster binding	MF	2/58	152/29328	0.0365094	0.293452	2	PITA_000002229-RA/PITAhm_000608-RA
GO:0051540	metal cluster binding	MF	2/58	152/29328	0.0365094	0.293452	2	PITA_000002229-RA/PITAhm_000608-RA
GO:0001056	NA		1/58	19/29328	0.0369248	0.293452	1	PITA_000042002-RA
GO:0005666	DNA-directed RNA polymerase III complex	CC	1/58	19/29328	0.0369248	0.293452	1	PITA_000042002-RA
GO:0010203	response to very low fluence red light stimulus	BP	1/58	19/29328	0.0369248	0.293452	1	PITA_000008475-RA
GO:0014074	response to purine-containing compound	BP	1/58	19/29328	0.0369248	0.293452	1	PITAhm_000683-RA
GO:0010017	red or far-red light signaling pathway	BP	2/58	155/29328	0.0378278	0.293452	2	PITA_000008475-RA/PITA_000037198-RA
GO:0010201	response to continuous far red light stimulus by the high-irradiance response system	BP	1/58	20/29328	0.0388306	0.293452	1	PITA_000008475-RA
GO:0055122	response to very low light intensity stimulus	BP	1/58	20/29328	0.0388306	0.293452	1	PITA_000008475-RA
GO:0071483	cellular response to blue light	BP	1/58	20/29328	0.0388306	0.293452	1	PITA_000037198-RA
GO:0071489	cellular response to red or far red light	BP	2/58	161/29328	0.0405188	0.293452	2	PITA_000008475-RA/PITA_000037198-RA
GO:0001054	RNA polymerase I activity	MF	1/58	21/29328	0.0407328	0.293452	1	PITA_000042002-RA
GO:0005736	DNA-directed RNA polymerase I complex	CC	1/58	21/29328	0.0407328	0.293452	1	PITA_000042002-RA
GO:0008420	CTD phosphatase activity	MF	1/58	21/29328	0.0407328	0.293452	1	PITA_000002965-RA
GO:0043424	protein histidine kinase binding	MF	1/58	21/29328	0.0407328	0.293452	1	PITA_000004471-RA
GO:0010337	regulation of salicylic acid metabolic process	BP	1/58	22/29328	0.0426312	0.293452	1	PITA_000046315-RA
GO:0015491	cation:cation antiporter activity	MF	1/58	22/29328	0.0426312	0.293452	1	1A_I11_VO_L_1_T_159276/226447|m.5261.mrna1
GO:0070417	cellular response to cold	BP	1/58	22/29328	0.0426312	0.293452	1	PITA_000065699-RA
GO:0009413	response to flooding	BP	1/58	23/29328	0.044526	0.293452	1	PITAhm_000683-RA
GO:0009883	red or far-red light photoreceptor activity	MF	1/58	23/29328	0.044526	0.293452	1	PITA_000008475-RA
GO:0010731	protein glutathionylation	BP	1/58	23/29328	0.044526	0.293452	1	PITA_000044828-RA
GO:0031516	far-red light photoreceptor activity	MF	1/58	23/29328	0.044526	0.293452	1	PITA_000008475-RA
GO:0042761	very long-chain fatty acid biosynthetic process	BP	1/58	23/29328	0.044526	0.293452	1	PITA_000060397-RA
GO:0000419	DNA-directed RNA polymerase V complex	CC	1/58	24/29328	0.046417	0.293452	1	PITA_000042002-RA
GO:0001055	RNA polymerase II activity	MF	1/58	24/29328	0.046417	0.293452	1	PITA_000042002-RA
GO:0008020	NA		1/58	24/29328	0.046417	0.293452	1	PITA_000008475-RA
GO:0006397	mRNA processing	BP	3/58	406/29328	0.0464633	0.293452	3	PITA_000065699-RA/PITA_000068438-RA/PITAhm_000071-RA
GO:0042802	identical protein binding	MF	3/58	412/29328	0.0481631	0.293495	3	PITA_000008475-RA/PITA_000068438-RA/PITAhm_000683-RA
GO:0004930	G-protein coupled receptor activity	MF	1/58	25/29328	0.0483044	0.293495	1	PITA_000008475-RA
GO:0016861	intramolecular oxidoreductase activity, interconverting aldoses and ketoses	MF	1/58	25/29328	0.0483044	0.293495	1	PITA_000042917-RA
GO:1903311	regulation of mRNA metabolic process	BP	1/58	28/29328	0.0539445	0.302422	1	PITAhm_000071-RA
GO:0071482	cellular response to light stimulus	BP	2/58	191/29328	0.0549922	0.302422	2	PITA_000008475-RA/PITA_000037198-RA
GO:0015299	solute:proton antiporter activity	MF	1/58	29/29328	0.0558173	0.302422	1	1A_I11_VO_L_1_T_159276/226447|m.5261.mrna1
GO:0004843	thiol-dependent ubiquitin-specific protease activity	MF	1/58	30/29328	0.0576864	0.302422	1	PITA_000046020-RA
GO:0009584	detection of visible light	BP	1/58	30/29328	0.0576864	0.302422	1	PITA_000008475-RA
GO:0017006	protein-tetrapyrrole linkage	BP	1/58	30/29328	0.0576864	0.302422	1	PITA_000008475-RA
GO:0071478	cellular response to radiation	BP	2/58	197/29328	0.0580772	0.302422	2	PITA_000008475-RA/PITA_000037198-RA
GO:0006825	copper ion transport	BP	1/58	31/29328	0.0595518	0.302422	1	PITA_000023970-RA
GO:0030148	sphingolipid biosynthetic process	BP	1/58	31/29328	0.0595518	0.302422	1	PITA_000060397-RA
GO:0016614	oxidoreductase activity, acting on CH-OH group of donors	MF	3/58	451/29328	0.0599454	0.302422	3	6A_I25_VO_L_1847_T_32/46|m.61099.mrna2/PITA_000026318-RA/PITAhm_000683-RA
GO:0046685	response to arsenic-containing substance	BP	1/58	32/29328	0.0614137	0.302422	1	PITA_000008475-RA
GO:0008380	RNA splicing	BP	2/58	205/29328	0.0622822	0.302422	2	PITA_000065699-RA/PITAhm_000071-RA
GO:0015298	solute:cation antiporter activity	MF	1/58	33/29328	0.0632719	0.302422	1	1A_I11_VO_L_1_T_159276/226447|m.5261.mrna1
GO:0004312	fatty acid synthase activity	MF	1/58	34/29328	0.0651265	0.302422	1	PITA_000060397-RA
GO:0030176	integral component of endoplasmic reticulum membrane	CC	1/58	34/29328	0.0651265	0.302422	1	PITA_000060397-RA
GO:0031227	intrinsic component of endoplasmic reticulum membrane	CC	1/58	34/29328	0.0651265	0.302422	1	PITA_000060397-RA
GO:0019898	extrinsic component of membrane	CC	2/58	212/29328	0.0660446	0.302422	2	PITA_000005824-RA/PITAhm_000485-RA
GO:0071456	cellular response to hypoxia	BP	1/58	35/29328	0.0669774	0.302422	1	PITAhm_000683-RA
GO:0099516	ion antiporter activity	MF	1/58	35/29328	0.0669774	0.302422	1	1A_I11_VO_L_1_T_159276/226447|m.5261.mrna1
GO:0009626	plant-type hypersensitive response	BP	2/58	215/29328	0.06768	0.302422	2	PITA_000046315-RA/PITAhm_003099-RA
GO:0034050	host programmed cell death induced by symbiont	BP	2/58	215/29328	0.06768	0.302422	2	PITA_000046315-RA/PITAhm_003099-RA
GO:0000155	phosphorelay sensor kinase activity	MF	1/58	36/29328	0.0688248	0.302422	1	PITA_000008475-RA
GO:0009958	positive gravitropism	BP	1/58	36/29328	0.0688248	0.302422	1	PITA_000005824-RA
GO:0005665	DNA-directed RNA polymerase II, core complex	CC	1/58	37/29328	0.0706686	0.302422	1	PITA_000042002-RA
GO:0009638	phototropism	BP	1/58	37/29328	0.0706686	0.302422	1	PITA_000008475-RA
GO:0019253	reductive pentose-phosphate cycle	BP	1/58	37/29328	0.0706686	0.302422	1	PITA_000042917-RA
GO:0019685	photosynthesis, dark reaction	BP	1/58	37/29328	0.0706686	0.302422	1	PITA_000042917-RA
GO:0036294	cellular response to decreased oxygen levels	BP	1/58	37/29328	0.0706686	0.302422	1	PITAhm_000683-RA
GO:0071453	cellular response to oxygen levels	BP	1/58	37/29328	0.0706686	0.302422	1	PITAhm_000683-RA
GO:0005747	mitochondrial respiratory chain complex I	CC	1/58	38/29328	0.0725088	0.302422	1	PITAhm_001690-RA
GO:0009410	response to xenobiotic stimulus	BP	1/58	38/29328	0.0725088	0.302422	1	PITAhm_003099-RA
GO:0030964	NADH dehydrogenase complex	CC	1/58	38/29328	0.0725088	0.302422	1	PITAhm_001690-RA
GO:0042555	MCM complex	CC	1/58	38/29328	0.0725088	0.302422	1	PITAhm_002290-RA
GO:0045271	respiratory chain complex I	CC	1/58	38/29328	0.0725088	0.302422	1	PITAhm_001690-RA
GO:2000113	negative regulation of cellular macromolecule biosynthetic process	BP	3/58	490/29328	0.0729549	0.302422	3	PITA_000008475-RA/PITA_000076317-RA/PITAhm_003099-RA
GO:0004386	helicase activity	MF	2/58	225/29328	0.0732276	0.302422	2	PITA_000068650-RA/PITAhm_002290-RA
GO:0000347	THO complex	CC	1/58	39/29328	0.0743454	0.302422	1	PITAhm_002290-RA
GO:0009788	negative regulation of abscisic acid-activated signaling pathway	BP	1/58	39/29328	0.0743454	0.302422	1	PITAhm_001784-RA
GO:1901420	negative regulation of response to alcohol	BP	1/58	39/29328	0.0743454	0.302422	1	PITAhm_001784-RA
GO:0000775	chromosome, centromeric region	CC	1/58	40/29328	0.0761785	0.304129	1	PITA_000002965-RA
GO:0009862	systemic acquired resistance, salicylic acid mediated signaling pathway	BP	1/58	40/29328	0.0761785	0.304129	1	PITAhm_003099-RA
GO:0036459	thiol-dependent ubiquitinyl hydrolase activity	MF	1/58	41/29328	0.0780079	0.304129	1	PITA_000046020-RA
GO:0101005	ubiquitinyl hydrolase activity	MF	1/58	41/29328	0.0780079	0.304129	1	PITA_000046020-RA
GO:0003899	DNA-directed 5'-3' RNA polymerase activity	MF	1/58	42/29328	0.0798338	0.304129	1	PITA_000042002-RA
GO:0004673	protein histidine kinase activity	MF	1/58	42/29328	0.0798338	0.304129	1	PITA_000008475-RA
GO:0016775	phosphotransferase activity, nitrogenous group as acceptor	MF	1/58	42/29328	0.0798338	0.304129	1	PITA_000008475-RA
GO:0031902	late endosome membrane	CC	1/58	42/29328	0.0798338	0.304129	1	PITA_000005824-RA
GO:0031123	RNA 3'-end processing	BP	1/58	43/29328	0.0816562	0.307815	1	PITA_000042245-RA
GO:0042803	protein homodimerization activity	MF	2/58	242/29328	0.0829807	0.307815	2	PITA_000008475-RA/PITAhm_000683-RA
GO:0000038	very long-chain fatty acid metabolic process	BP	1/58	44/29328	0.083475	0.307815	1	PITA_000060397-RA
GO:0004022	alcohol dehydrogenase (NAD) activity	MF	1/58	45/29328	0.0852903	0.307815	1	PITAhm_000683-RA
GO:0016197	endosomal transport	BP	1/58	45/29328	0.0852903	0.307815	1	PITA_000005824-RA
GO:0016579	protein deubiquitination	BP	1/58	45/29328	0.0852903	0.307815	1	PITA_000046020-RA
GO:0019783	ubiquitin-like protein-specific protease activity	MF	1/58	45/29328	0.0852903	0.307815	1	PITA_000046020-RA
GO:0009881	photoreceptor activity	MF	1/58	46/29328	0.087102	0.31151	1	PITA_000008475-RA
GO:0006623	protein targeting to vacuole	BP	1/58	47/29328	0.0889102	0.31151	1	PITA_000005824-RA
GO:0072665	protein localization to vacuole	BP	1/58	47/29328	0.0889102	0.31151	1	PITA_000005824-RA
GO:0072666	establishment of protein localization to vacuole	BP	1/58	47/29328	0.0889102	0.31151	1	PITA_000005824-RA
GO:0006268	DNA unwinding involved in DNA replication	BP	1/58	48/29328	0.0907149	0.31326	1	PITAhm_002290-RA
GO:0006270	DNA replication initiation	BP	1/58	48/29328	0.0907149	0.31326	1	PITAhm_002290-RA
GO:0080008	Cul4-RING E3 ubiquitin ligase complex	CC	2/58	259/29328	0.0931082	0.313822	2	PITA_000009568-RA/PITAhm_000485-RA
GO:0009846	pollen germination	BP	1/58	50/29328	0.0943138	0.313822	1	PITAhm_000071-RA
GO:0015977	carbon fixation	BP	1/58	50/29328	0.0943138	0.313822	1	PITA_000042917-RA
GO:0016050	vesicle organization	BP	1/58	50/29328	0.0943138	0.313822	1	PITA_000005824-RA
GO:0006098	pentose-phosphate shunt	BP	1/58	51/29328	0.096108	0.313822	1	PITA_000042917-RA
GO:0016040	glutamate synthase (NADH) activity	MF	1/58	51/29328	0.096108	0.313822	1	PITAhm_000608-RA
GO:0045181	glutamate synthase activity, NAD(P)H as acceptor	MF	1/58	51/29328	0.096108	0.313822	1	PITAhm_000608-RA
GO:0051156	glucose 6-phosphate metabolic process	BP	1/58	51/29328	0.096108	0.313822	1	PITA_000042917-RA
GO:0010286	heat acclimation	BP	1/58	52/29328	0.0978986	0.315378	1	PITA_000041326-RA
GO:0046467	membrane lipid biosynthetic process	BP	1/58	52/29328	0.0978986	0.315378	1	PITA_000060397-RA
GO:0000184	nuclear-transcribed mRNA catabolic process, nonsense-mediated decay	BP	1/58	53/29328	0.0996858	0.316269	1	PITA_000068650-RA
GO:0005746	mitochondrial respiratory chain	CC	1/58	54/29328	0.10147	0.316269	1	PITAhm_001690-RA
GO:0015930	glutamate synthase activity	MF	1/58	54/29328	0.10147	0.316269	1	PITAhm_000608-RA
GO:0097054	L-glutamate biosynthetic process	BP	1/58	54/29328	0.10147	0.316269	1	PITAhm_000608-RA
GO:1901606	alpha-amino acid catabolic process	BP	1/58	54/29328	0.10147	0.316269	1	PITAhm_000314-RA
GO:0006739	NADP metabolic process	BP	1/58	55/29328	0.10325	0.316444	1	PITA_000042917-RA
GO:0016639	oxidoreductase activity, acting on the CH-NH2 group of donors, NAD or NADP as acceptor	MF	1/58	56/29328	0.105027	0.316444	1	PITAhm_000608-RA
GO:0070646	protein modification by small protein removal	BP	1/58	56/29328	0.105027	0.316444	1	PITA_000046020-RA
GO:0098803	respiratory chain complex	CC	1/58	56/29328	0.105027	0.316444	1	PITAhm_001690-RA
GO:0016597	amino acid binding	MF	1/58	57/29328	0.1068	0.316444	1	PITAhm_000314-RA
GO:0034062	5'-3' RNA polymerase activity	MF	1/58	57/29328	0.1068	0.316444	1	PITA_000042002-RA
GO:0051539	4 iron, 4 sulfur cluster binding	MF	1/58	57/29328	0.1068	0.316444	1	PITA_000002229-RA
GO:0080135	regulation of cellular response to stress	BP	1/58	57/29328	0.1068	0.316444	1	PITAhm_000683-RA
GO:0018298	protein-chromophore linkage	BP	1/58	58/29328	0.10857	0.319715	1	PITA_000008475-RA
GO:0051538	3 iron, 4 sulfur cluster binding	MF	1/58	60/29328	0.112099	0.326107	1	PITAhm_000608-RA
GO:0098687	chromosomal region	CC	1/58	60/29328	0.112099	0.326107	1	PITA_000002965-RA
GO:0006537	glutamate biosynthetic process	BP	1/58	61/29328	0.113859	0.327258	1	PITAhm_000608-RA
GO:0019676	ammonia assimilation cycle	BP	1/58	61/29328	0.113859	0.327258	1	PITAhm_000608-RA
GO:0010501	RNA secondary structure unwinding	BP	1/58	63/29328	0.117367	0.330031	1	PITA_000068650-RA
GO:0044452	nucleolar part	CC	1/58	63/29328	0.117367	0.330031	1	PITA_000042002-RA
GO:0009535	chloroplast thylakoid membrane	CC	2/58	298/29328	0.117574	0.330031	2	PITA_000003240-RA/PITA_000042917-RA
GO:0055035	plastid thylakoid membrane	CC	2/58	298/29328	0.117574	0.330031	2	PITA_000003240-RA/PITA_000042917-RA
GO:0006665	sphingolipid metabolic process	BP	1/58	64/29328	0.119117	0.331612	1	PITA_000060397-RA
GO:0034248	regulation of cellular amide metabolic process	BP	2/58	301/29328	0.119519	0.331612	2	PITA_000008475-RA/PITAhm_000071-RA
GO:0006417	regulation of translation	BP	2/58	304/29328	0.121472	0.335094	2	PITA_000008475-RA/PITAhm_000071-RA
GO:0009853	photorespiration	BP	1/58	67/29328	0.124344	0.341058	1	PITAhm_001690-RA
GO:0010252	auxin homeostasis	BP	1/58	68/29328	0.12608	0.34292	1	PITA_000005824-RA
GO:0004004	ATP-dependent RNA helicase activity	MF	1/58	69/29328	0.127812	0.34292	1	PITA_000068650-RA
GO:0008186	RNA-dependent ATPase activity	MF	1/58	69/29328	0.127812	0.34292	1	PITA_000068650-RA
GO:0005770	late endosome	CC	1/58	70/29328	0.129541	0.34292	1	PITA_000005824-RA
GO:0009863	salicylic acid mediated signaling pathway	BP	1/58	70/29328	0.129541	0.34292	1	PITAhm_003099-RA
GO:0070469	respiratory chain	CC	1/58	70/29328	0.129541	0.34292	1	PITAhm_001690-RA
GO:0071214	cellular response to abiotic stimulus	BP	2/58	317/29328	0.130026	0.34292	2	PITA_000008475-RA/PITA_000037198-RA
GO:0009639	response to red or far red light	BP	2/58	320/29328	0.13202	0.34292	2	PITA_000008475-RA/PITA_000037198-RA
GO:0010480	microsporocyte differentiation	BP	1/58	72/29328	0.132989	0.34292	1	PITAhm_002164-RA
GO:0009411	response to UV	BP	2/58	322/29328	0.133353	0.34292	2	PITA_000032619-RA/PITA_000042245-RA
GO:0010091	trichome branching	BP	1/58	73/29328	0.134708	0.34292	1	PITA_000011842-RA
GO:0010218	response to far red light	BP	1/58	73/29328	0.134708	0.34292	1	PITA_000008475-RA
GO:0000956	nuclear-transcribed mRNA catabolic process	BP	1/58	74/29328	0.136423	0.34292	1	PITA_000068650-RA
GO:0019682	glyceraldehyde-3-phosphate metabolic process	BP	1/58	74/29328	0.136423	0.34292	1	PITA_000042917-RA
GO:0048533	sporocyte differentiation	BP	1/58	74/29328	0.136423	0.34292	1	PITAhm_002164-RA
GO:0034357	photosynthetic membrane	CC	2/58	329/29328	0.138044	0.34292	2	PITA_000003240-RA/PITA_000042917-RA
GO:0042651	thylakoid membrane	CC	2/58	329/29328	0.138044	0.34292	2	PITA_000003240-RA/PITA_000042917-RA
GO:0019901	protein kinase binding	MF	1/58	76/29328	0.139844	0.34292	1	PITA_000004471-RA
GO:0043650	dicarboxylic acid biosynthetic process	BP	1/58	76/29328	0.139844	0.34292	1	PITAhm_000608-RA
GO:0006541	glutamine metabolic process	BP	1/58	77/29328	0.14155	0.34292	1	PITAhm_000608-RA
GO:0006749	glutathione metabolic process	BP	1/58	77/29328	0.14155	0.34292	1	PITA_000044828-RA
GO:0003724	RNA helicase activity	MF	1/58	78/29328	0.143252	0.34292	1	PITA_000068650-RA
GO:0006402	mRNA catabolic process	BP	1/58	78/29328	0.143252	0.34292	1	PITA_000068650-RA
GO:0032392	DNA geometric change	BP	1/58	78/29328	0.143252	0.34292	1	PITAhm_002290-RA
GO:0032508	DNA duplex unwinding	BP	1/58	78/29328	0.143252	0.34292	1	PITAhm_002290-RA
GO:0000932	P-body	CC	1/58	79/29328	0.144951	0.34292	1	PITAhm_000071-RA
GO:0004364	glutathione transferase activity	MF	1/58	80/29328	0.146646	0.34292	1	PITA_000044828-RA
GO:0007034	vacuolar transport	BP	1/58	80/29328	0.146646	0.34292	1	PITA_000005824-RA
GO:0009084	glutamine family amino acid biosynthetic process	BP	1/58	80/29328	0.146646	0.34292	1	PITAhm_000608-RA
GO:0034249	negative regulation of cellular amide metabolic process	BP	1/58	80/29328	0.146646	0.34292	1	PITA_000008475-RA
GO:0035770	ribonucleoprotein granule	CC	1/58	81/29328	0.148339	0.34292	1	PITAhm_000071-RA
GO:0036464	cytoplasmic ribonucleoprotein granule	CC	1/58	81/29328	0.148339	0.34292	1	PITAhm_000071-RA
GO:0006401	RNA catabolic process	BP	1/58	82/29328	0.150027	0.34292	1	PITA_000068650-RA
GO:0010565	regulation of cellular ketone metabolic process	BP	1/58	82/29328	0.150027	0.34292	1	PITA_000046315-RA
GO:0071446	cellular response to salicylic acid stimulus	BP	1/58	82/29328	0.150027	0.34292	1	PITAhm_003099-RA
GO:0017148	negative regulation of translation	BP	1/58	83/29328	0.151713	0.345129	1	PITA_000008475-RA
GO:0003678	DNA helicase activity	MF	1/58	85/29328	0.155075	0.351112	1	PITAhm_002290-RA
GO:1901605	alpha-amino acid metabolic process	BP	2/58	357/29328	0.157157	0.354156	2	PITAhm_000314-RA/PITAhm_000608-RA
GO:0016591	DNA-directed RNA polymerase II, holoenzyme	CC	1/58	87/29328	0.158423	0.355341	1	PITA_000042002-RA
GO:0009696	salicylic acid metabolic process	BP	1/58	89/29328	0.161758	0.357637	1	PITA_000046315-RA
GO:0012501	programmed cell death	BP	2/58	365/29328	0.162709	0.357637	2	PITA_000046315-RA/PITAhm_003099-RA
GO:0006081	cellular aldehyde metabolic process	BP	1/58	90/29328	0.163421	0.357637	1	PITA_000042917-RA
GO:0015078	proton transmembrane transporter activity	MF	1/58	90/29328	0.163421	0.357637	1	1A_I11_VO_L_1_T_159276/226447|m.5261.mrna1
GO:0098800	inner mitochondrial membrane protein complex	CC	1/58	90/29328	0.163421	0.357637	1	PITAhm_001690-RA
GO:0000428	DNA-directed RNA polymerase complex	CC	1/58	91/29328	0.165081	0.357637	1	PITA_000042002-RA
GO:0030880	RNA polymerase complex	CC	1/58	91/29328	0.165081	0.357637	1	PITA_000042002-RA
GO:0005681	spliceosomal complex	CC	1/58	92/29328	0.166737	0.357637	1	PITA_000065699-RA
GO:0055029	nuclear DNA-directed RNA polymerase complex	CC	1/58	92/29328	0.166737	0.357637	1	PITA_000042002-RA
GO:0016709	oxidoreductase activity, acting on paired donors, with incorporation or reduction of molecular oxygen, NAD(P)H as one donor, and incorporation of one atom of oxygen	MF	2/58	371/29328	0.166897	0.357637	2	PITA_000032619-RA/PITA_000042245-RA
GO:0010287	plastoglobule	CC	1/58	93/29328	0.16839	0.357642	1	PITAhm_002861-RA
GO:0043094	cellular metabolic compound salvage	BP	1/58	93/29328	0.16839	0.357642	1	PITAhm_001690-RA
GO:0044436	thylakoid part	CC	2/58	375/29328	0.1697	0.358516	2	PITA_000003240-RA/PITA_000042917-RA
GO:0009063	cellular amino acid catabolic process	BP	1/58	95/29328	0.171686	0.358516	1	PITAhm_000314-RA
GO:0098798	mitochondrial protein complex	CC	1/58	96/29328	0.17333	0.358516	1	PITAhm_001690-RA
GO:0022613	ribonucleoprotein complex biogenesis	BP	2/58	381/29328	0.173919	0.358516	2	PITA_000065699-RA/PITA_000068650-RA
GO:0006486	protein glycosylation	BP	1/58	97/29328	0.17497	0.358516	1	PITA_000021161-RA
GO:0009101	glycoprotein biosynthetic process	BP	1/58	97/29328	0.17497	0.358516	1	PITA_000021161-RA
GO:0043413	macromolecule glycosylation	BP	1/58	97/29328	0.17497	0.358516	1	PITA_000021161-RA
GO:0010608	posttranscriptional regulation of gene expression	BP	2/58	383/29328	0.17533	0.358516	2	PITA_000008475-RA/PITAhm_000071-RA
GO:0006643	membrane lipid metabolic process	BP	1/58	98/29328	0.176607	0.358516	1	PITA_000060397-RA
GO:0009787	regulation of abscisic acid-activated signaling pathway	BP	1/58	99/29328	0.178241	0.358516	1	PITAhm_001784-RA
GO:1901419	regulation of response to alcohol	BP	1/58	99/29328	0.178241	0.358516	1	PITAhm_001784-RA
GO:0006536	glutamate metabolic process	BP	1/58	100/29328	0.179872	0.358516	1	PITAhm_000608-RA
GO:0070085	glycosylation	BP	1/58	100/29328	0.179872	0.358516	1	PITA_000021161-RA
GO:0001666	response to hypoxia	BP	1/58	101/29328	0.181499	0.358516	1	PITAhm_000683-RA
GO:0009934	regulation of meristem structural organization	BP	1/58	101/29328	0.181499	0.358516	1	PITAhm_002164-RA
GO:0010181	FMN binding	MF	1/58	101/29328	0.181499	0.358516	1	PITAhm_000608-RA
GO:0035091	phosphatidylinositol binding	MF	1/58	101/29328	0.181499	0.358516	1	PITA_000005824-RA
GO:0044455	mitochondrial membrane part	CC	1/58	104/29328	0.186362	0.366614	1	PITAhm_001690-RA
GO:0016860	intramolecular oxidoreductase activity	MF	1/58	105/29328	0.187977	0.368282	1	PITA_000042917-RA
GO:0044427	chromosomal part	CC	2/58	402/29328	0.188819	0.368428	2	PITA_000002965-RA/PITA_000076317-RA
GO:0045892	negative regulation of transcription, DNA-templated	BP	2/58	406/29328	0.191679	0.371668	2	PITA_000076317-RA/PITAhm_003099-RA
GO:0033612	receptor serine/threonine kinase binding	MF	1/58	108/29328	0.192803	0.371668	1	PITAhm_002164-RA
GO:0043621	protein self-association	MF	1/58	108/29328	0.192803	0.371668	1	PITAhm_002164-RA
GO:0009534	chloroplast thylakoid	CC	2/58	410/29328	0.194544	0.372036	2	PITA_000003240-RA/PITA_000042917-RA
GO:0031976	plastid thylakoid	CC	2/58	410/29328	0.194544	0.372036	2	PITA_000003240-RA/PITA_000042917-RA
GO:0044451	nucleoplasm part	CC	2/58	412/29328	0.195978	0.373292	2	PITA_000008475-RA/PITA_000042002-RA
GO:0009069	serine family amino acid metabolic process	BP	1/58	111/29328	0.1976	0.374893	1	PITAhm_000314-RA
GO:0019900	kinase binding	MF	1/58	112/29328	0.199193	0.376428	1	PITA_000004471-RA
GO:0009100	glycoprotein metabolic process	BP	1/58	113/29328	0.200783	0.377944	1	PITA_000021161-RA
GO:0009744	response to sucrose	BP	1/58	115/29328	0.203953	0.379447	1	PITAhm_000683-RA
GO:0036293	response to decreased oxygen levels	BP	1/58	115/29328	0.203953	0.379447	1	PITAhm_000683-RA
GO:0070482	response to oxygen levels	BP	1/58	115/29328	0.203953	0.379447	1	PITAhm_000683-RA
GO:0008094	DNA-dependent ATPase activity	MF	1/58	116/29328	0.205533	0.380911	1	PITAhm_002290-RA
GO:0006261	DNA-dependent DNA replication	BP	1/58	117/29328	0.207111	0.382358	1	PITAhm_002290-RA
GO:0051253	negative regulation of RNA metabolic process	BP	2/58	434/29328	0.211847	0.386517	2	PITA_000076317-RA/PITAhm_003099-RA
GO:1902679	negative regulation of RNA biosynthetic process	BP	2/58	434/29328	0.211847	0.386517	2	PITA_000076317-RA/PITAhm_003099-RA
GO:1903507	negative regulation of nucleic acid-templated transcription	BP	2/58	434/29328	0.211847	0.386517	2	PITA_000076317-RA/PITAhm_003099-RA
GO:0006575	cellular modified amino acid metabolic process	BP	1/58	121/29328	0.21339	0.386517	1	PITA_000044828-RA
GO:0034655	nucleobase-containing compound catabolic process	BP	1/58	121/29328	0.21339	0.386517	1	PITA_000068650-RA
GO:0032269	negative regulation of cellular protein metabolic process	BP	1/58	122/29328	0.214952	0.387883	1	PITA_000008475-RA
GO:0051248	negative regulation of protein metabolic process	BP	1/58	123/29328	0.216511	0.389233	1	PITA_000008475-RA
GO:0006897	endocytosis	BP	1/58	124/29328	0.218067	0.390567	1	PITA_000005824-RA
GO:0034285	response to disaccharide	BP	1/58	125/29328	0.21962	0.391886	1	PITAhm_000683-RA
GO:0022618	ribonucleoprotein complex assembly	BP	1/58	126/29328	0.22117	0.39319	1	PITA_000065699-RA
GO:0071826	ribonucleoprotein complex subunit organization	BP	1/58	128/29328	0.22426	0.394438	1	PITA_000065699-RA
GO:0000041	transition metal ion transport	BP	1/58	129/29328	0.225801	0.394438	1	PITA_000023970-RA
GO:0000790	nuclear chromatin	CC	1/58	129/29328	0.225801	0.394438	1	PITA_000076317-RA
GO:0005102	signaling receptor binding	MF	1/58	130/29328	0.227339	0.394438	1	PITAhm_002164-RA
GO:2000280	regulation of root development	BP	1/58	130/29328	0.227339	0.394438	1	PITA_000041326-RA
GO:0009627	systemic acquired resistance	BP	1/58	131/29328	0.228874	0.394438	1	PITAhm_003099-RA
GO:0016607	nuclear speck	CC	1/58	132/29328	0.230406	0.394438	1	PITA_000008475-RA
GO:0008234	cysteine-type peptidase activity	MF	1/58	133/29328	0.231935	0.394438	1	PITA_000046020-RA
GO:0015291	secondary active transmembrane transporter activity	MF	2/58	462/29328	0.232224	0.394438	2	1A_I11_VO_L_1_T_159276/226447|m.5261.mrna1/PITA_000014100-RA
GO:0009968	negative regulation of signal transduction	BP	1/58	136/29328	0.236503	0.394438	1	PITAhm_001784-RA
GO:0045333	cellular respiration	BP	1/58	136/29328	0.236503	0.394438	1	PITAhm_000683-RA
GO:0005834	heterotrimeric G-protein complex	CC	1/58	137/29328	0.23802	0.394438	1	PITAhm_000485-RA
GO:0006364	rRNA processing	BP	1/58	137/29328	0.23802	0.394438	1	PITA_000068650-RA
GO:0010648	negative regulation of cell communication	BP	1/58	137/29328	0.23802	0.394438	1	PITAhm_001784-RA
GO:0016072	rRNA metabolic process	BP	1/58	137/29328	0.23802	0.394438	1	PITA_000068650-RA
GO:0023057	negative regulation of signaling	BP	1/58	137/29328	0.23802	0.394438	1	PITAhm_001784-RA
GO:1905360	GTPase complex	CC	1/58	137/29328	0.23802	0.394438	1	PITAhm_000485-RA
GO:0009735	response to cytokinin	BP	2/58	471/29328	0.238805	0.394438	2	PITA_000042917-RA/PITAhm_000608-RA
GO:0031234	extrinsic component of cytoplasmic side of plasma membrane	CC	1/58	138/29328	0.239534	0.394438	1	PITAhm_000485-RA
GO:0008219	cell death	BP	2/58	475/29328	0.241733	0.394438	2	PITA_000046315-RA/PITAhm_003099-RA
GO:0045934	negative regulation of nucleobase-containing compound metabolic process	BP	2/58	475/29328	0.241733	0.394438	2	PITA_000076317-RA/PITAhm_003099-RA
GO:0008026	ATP-dependent helicase activity	MF	1/58	140/29328	0.242553	0.394438	1	PITA_000068650-RA
GO:0009898	cytoplasmic side of plasma membrane	CC	1/58	140/29328	0.242553	0.394438	1	PITAhm_000485-RA
GO:0070035	purine NTP-dependent helicase activity	MF	1/58	140/29328	0.242553	0.394438	1	PITA_000068650-RA
GO:0007602	phototransduction	BP	1/58	141/29328	0.244058	0.394438	1	PITA_000008475-RA
GO:0009585	red, far-red light phototransduction	BP	1/58	141/29328	0.244058	0.394438	1	PITA_000008475-RA
GO:0019897	extrinsic component of plasma membrane	CC	1/58	141/29328	0.244058	0.394438	1	PITAhm_000485-RA
GO:0006520	cellular amino acid metabolic process	BP	2/58	481/29328	0.246129	0.39645	2	PITAhm_000314-RA/PITAhm_000608-RA
GO:0009583	detection of light stimulus	BP	1/58	147/29328	0.253028	0.402876	1	PITA_000008475-RA
GO:0009640	photomorphogenesis	BP	1/58	147/29328	0.253028	0.402876	1	PITA_000008475-RA
GO:0006413	translational initiation	BP	1/58	148/29328	0.254512	0.402876	1	PITA_000038616-RA
GO:0016628	oxidoreductase activity, acting on the CH-CH group of donors, NAD or NADP as acceptor	MF	1/58	148/29328	0.254512	0.402876	1	PITA_000057552-RA
GO:0098562	cytoplasmic side of membrane	CC	1/58	148/29328	0.254512	0.402876	1	PITAhm_000485-RA
GO:0010090	trichome morphogenesis	BP	1/58	149/29328	0.255994	0.402876	1	PITA_000011842-RA
GO:0031406	carboxylic acid binding	MF	1/58	149/29328	0.255994	0.402876	1	PITAhm_000314-RA
GO:0042180	cellular ketone metabolic process	BP	1/58	152/29328	0.260422	0.408505	1	PITA_000046315-RA
GO:0009064	glutamine family amino acid metabolic process	BP	1/58	153/29328	0.261892	0.409103	1	PITAhm_000608-RA
GO:0019362	pyridine nucleotide metabolic process	BP	1/58	154/29328	0.26336	0.409103	1	PITA_000042917-RA
GO:0046496	nicotinamide nucleotide metabolic process	BP	1/58	154/29328	0.26336	0.409103	1	PITA_000042917-RA
GO:0003743	translation initiation factor activity	MF	1/58	158/29328	0.269201	0.415486	1	PITA_000038616-RA
GO:0046700	heterocycle catabolic process	BP	1/58	158/29328	0.269201	0.415486	1	PITA_000068650-RA
GO:0061695	transferase complex, transferring phosphorus-containing groups	CC	1/58	159/29328	0.270654	0.41639	1	PITA_000042002-RA
GO:0006733	oxidoreduction coenzyme metabolic process	BP	1/58	161/29328	0.273551	0.418168	1	PITA_000042917-RA
GO:0044270	cellular nitrogen compound catabolic process	BP	1/58	161/29328	0.273551	0.418168	1	PITA_000068650-RA
GO:0016570	histone modification	BP	1/58	162/29328	0.274996	0.419041	1	PITAhm_000485-RA
GO:0016604	nuclear body	CC	1/58	164/29328	0.277877	0.42076	1	PITA_000008475-RA
GO:0072524	pyridine-containing compound metabolic process	BP	1/58	164/29328	0.277877	0.42076	1	PITA_000042917-RA
GO:0044454	nuclear chromosome part	CC	1/58	166/29328	0.280746	0.423067	1	PITA_000076317-RA
GO:0015079	potassium ion transmembrane transporter activity	MF	1/58	167/29328	0.282177	0.423067	1	1A_I11_VO_L_1_T_159276/226447|m.5261.mrna1
GO:0005543	phospholipid binding	MF	1/58	168/29328	0.283604	0.423067	1	PITA_000005824-RA
GO:0045814	negative regulation of gene expression, epigenetic	BP	1/58	169/29328	0.285029	0.423067	1	PITA_000076317-RA
GO:0006342	chromatin silencing	BP	1/58	170/29328	0.286451	0.423067	1	PITA_000076317-RA
GO:0015980	energy derivation by oxidation of organic compounds	BP	1/58	170/29328	0.286451	0.423067	1	PITAhm_000683-RA
GO:0022627	cytosolic small ribosomal subunit	CC	1/58	170/29328	0.286451	0.423067	1	PITA_000043256-RA
GO:0098797	plasma membrane protein complex	CC	1/58	170/29328	0.286451	0.423067	1	PITAhm_000485-RA
GO:0015935	small ribosomal subunit	CC	1/58	173/29328	0.290701	0.426717	1	PITA_000043256-RA
GO:0098552	side of membrane	CC	1/58	173/29328	0.290701	0.426717	1	PITAhm_000485-RA
GO:0010026	trichome differentiation	BP	1/58	175/29328	0.293521	0.429542	1	PITA_000011842-RA
GO:0043648	dicarboxylic acid metabolic process	BP	1/58	178/29328	0.297729	0.434377	1	PITAhm_000608-RA
GO:0006813	potassium ion transport	BP	1/58	182/29328	0.303302	0.438509	1	1A_I11_VO_L_1_T_159276/226447|m.5261.mrna1
GO:0009581	detection of external stimulus	BP	1/58	182/29328	0.303302	0.438509	1	PITA_000008475-RA
GO:0009582	detection of abiotic stimulus	BP	1/58	182/29328	0.303302	0.438509	1	PITA_000008475-RA
GO:0048527	lateral root development	BP	1/58	184/29328	0.306072	0.441185	1	PITA_000041326-RA
GO:0006260	DNA replication	BP	1/58	187/29328	0.310207	0.445806	1	PITAhm_002290-RA
GO:0005743	mitochondrial inner membrane	CC	1/58	189/29328	0.31295	0.447071	1	PITAhm_001690-RA
GO:0016765	transferase activity, transferring alkyl or aryl (other than methyl) groups	MF	1/58	189/29328	0.31295	0.447071	1	PITA_000044828-RA
GO:0048528	post-embryonic root development	BP	1/58	191/29328	0.315682	0.449637	1	PITA_000041326-RA
GO:0090626	plant epidermis morphogenesis	BP	1/58	192/29328	0.317045	0.450241	1	PITA_000011842-RA
GO:0034470	ncRNA processing	BP	1/58	194/29328	0.319761	0.452759	1	PITA_000068650-RA
GO:0042542	response to hydrogen peroxide	BP	1/58	197/29328	0.323816	0.454478	1	PITAhm_000683-RA
GO:0048193	Golgi vesicle transport	BP	1/58	197/29328	0.323816	0.454478	1	PITA_000005824-RA
GO:0048653	anther development	BP	1/58	197/29328	0.323816	0.454478	1	PITAhm_002164-RA
GO:1901607	alpha-amino acid biosynthetic process	BP	1/58	199/29328	0.326506	0.456917	1	PITAhm_000608-RA
GO:0016627	oxidoreductase activity, acting on the CH-CH group of donors	MF	1/58	201/29328	0.329185	0.459328	1	PITA_000057552-RA
GO:0006470	protein dephosphorylation	BP	1/58	206/29328	0.335838	0.467253	1	PITA_000002965-RA
GO:0072594	establishment of protein localization to organelle	BP	1/58	209/29328	0.339798	0.470501	1	PITA_000005824-RA
GO:0006605	protein targeting	BP	1/58	210/29328	0.341113	0.470501	1	PITA_000005824-RA
GO:0016779	nucleotidyltransferase activity	MF	1/58	210/29328	0.341113	0.470501	1	PITA_000042002-RA
GO:0071103	DNA conformation change	BP	1/58	214/29328	0.346348	0.476352	1	PITAhm_002290-RA
GO:0015297	antiporter activity	MF	1/58	216/29328	0.34895	0.478559	1	1A_I11_VO_L_1_T_159276/226447|m.5261.mrna1
GO:0048581	negative regulation of post-embryonic development	BP	1/58	217/29328	0.350247	0.47897	1	PITA_000041326-RA
GO:0031969	chloroplast membrane	CC	1/58	218/29328	0.351541	0.479374	1	1A_I11_VO_L_1_T_159276/226447|m.5261.mrna1
GO:0008757	S-adenosylmethionine-dependent methyltransferase activity	MF	1/58	221/29328	0.35541	0.483277	1	PITA_000088265-RA
GO:0051241	negative regulation of multicellular organismal process	BP	1/58	224/29328	0.359255	0.487126	1	PITA_000041326-RA
GO:0042170	plastid membrane	CC	1/58	226/29328	0.361807	0.489203	1	1A_I11_VO_L_1_T_159276/226447|m.5261.mrna1
GO:0046395	carboxylic acid catabolic process	BP	1/58	228/29328	0.364348	0.489496	1	PITAhm_000314-RA
GO:0004722	protein serine/threonine phosphatase activity	MF	1/58	229/29328	0.365615	0.489496	1	PITA_000002965-RA
GO:0006857	oligopeptide transport	BP	1/58	231/29328	0.368141	0.489496	1	PITA_000014100-RA
GO:0015833	peptide transport	BP	1/58	231/29328	0.368141	0.489496	1	PITA_000014100-RA
GO:0015979	photosynthesis	BP	1/58	231/29328	0.368141	0.489496	1	PITA_000042917-RA
GO:0033365	protein localization to organelle	BP	1/58	231/29328	0.368141	0.489496	1	PITA_000005824-RA
GO:0008135	translation factor activity, RNA binding	MF	1/58	233/29328	0.370658	0.490126	1	PITA_000038616-RA
GO:0010075	regulation of meristem growth	BP	1/58	233/29328	0.370658	0.490126	1	PITAhm_002164-RA
GO:0016054	organic acid catabolic process	BP	1/58	236/29328	0.374414	0.492381	1	PITAhm_000314-RA
GO:0051093	negative regulation of developmental process	BP	1/58	236/29328	0.374414	0.492381	1	PITA_000041326-RA
GO:0009933	meristem structural organization	BP	1/58	238/29328	0.376906	0.494303	1	PITAhm_002164-RA
GO:1901565	organonitrogen compound catabolic process	BP	1/58	239/29328	0.378149	0.494581	1	PITAhm_000314-RA
GO:0042886	amide transport	BP	1/58	242/29328	0.381861	0.49808	1	PITA_000014100-RA
GO:0022603	regulation of anatomical structure morphogenesis	BP	1/58	243/29328	0.383094	0.498333	1	PITAhm_002164-RA
GO:0000228	nuclear chromosome	CC	1/58	246/29328	0.386777	0.498433	1	PITA_000076317-RA
GO:0008652	cellular amino acid biosynthetic process	BP	1/58	246/29328	0.386777	0.498433	1	PITAhm_000608-RA
GO:0035266	meristem growth	BP	1/58	247/29328	0.388	0.498433	1	PITAhm_002164-RA
GO:0000786	nucleosome	CC	1/58	249/29328	0.390439	0.498433	1	PITA_000076317-RA
GO:0009636	response to toxic substance	BP	1/58	249/29328	0.390439	0.498433	1	PITA_000044828-RA
GO:0048443	stamen development	BP	1/58	249/29328	0.390439	0.498433	1	PITAhm_002164-RA
GO:0048466	androecium development	BP	1/58	249/29328	0.390439	0.498433	1	PITAhm_002164-RA
GO:0015293	symporter activity	MF	1/58	251/29328	0.392868	0.499311	1	PITA_000014100-RA
GO:0071407	cellular response to organic cyclic compound	BP	1/58	252/29328	0.394079	0.499311	1	PITAhm_003099-RA
GO:0048532	anatomical structure arrangement	BP	1/58	253/29328	0.395288	0.499311	1	PITAhm_002164-RA
GO:0080167	response to karrikin	BP	1/58	253/29328	0.395288	0.499311	1	PITAhm_002861-RA
GO:0044815	DNA packaging complex	CC	1/58	254/29328	0.396494	0.49952	1	PITA_000076317-RA
GO:0004721	phosphoprotein phosphatase activity	MF	1/58	255/29328	0.397698	0.499725	1	PITA_000002965-RA
GO:0048569	post-embryonic animal organ development	BP	1/58	257/29328	0.400099	0.501429	1	PITA_000041326-RA
GO:0015077	monovalent inorganic cation transmembrane transporter activity	MF	1/58	258/29328	0.401296	0.50162	1	1A_I11_VO_L_1_T_159276/226447|m.5261.mrna1
GO:0016311	dephosphorylation	BP	1/58	260/29328	0.403682	0.503292	1	PITA_000002965-RA
GO:0032993	protein-DNA complex	CC	1/58	262/29328	0.40606	0.504945	1	PITA_000076317-RA
GO:0019866	organelle inner membrane	CC	1/58	265/29328	0.409608	0.508041	1	PITAhm_001690-RA
GO:0006281	DNA repair	BP	1/58	267/29328	0.411963	0.508334	1	PITA_000002229-RA
GO:0034660	ncRNA metabolic process	BP	1/58	267/29328	0.411963	0.508334	1	PITA_000068650-RA
GO:0050660	flavin adenine dinucleotide binding	MF	1/58	270/29328	0.415476	0.511356	1	PITAhm_000608-RA
GO:0031966	mitochondrial membrane	CC	1/58	278/29328	0.424746	0.521428	1	PITAhm_001690-RA
GO:0015672	monovalent inorganic cation transport	BP	1/58	279/29328	0.425895	0.521504	1	1A_I11_VO_L_1_T_159276/226447|m.5261.mrna1
GO:0004888	transmembrane signaling receptor activity	MF	1/58	281/29328	0.428185	0.522052	1	PITA_000008475-RA
GO:0019693	ribose phosphate metabolic process	BP	1/58	282/29328	0.429327	0.522052	1	PITA_000042917-RA
GO:0016458	gene silencing	BP	1/58	285/29328	0.432739	0.522052	1	PITA_000076317-RA
GO:0019439	aromatic compound catabolic process	BP	1/58	285/29328	0.432739	0.522052	1	PITA_000068650-RA
GO:0044282	small molecule catabolic process	BP	1/58	286/29328	0.433872	0.522052	1	PITAhm_000314-RA
GO:0048509	regulation of meristem development	BP	1/58	286/29328	0.433872	0.522052	1	PITAhm_002164-RA
GO:0006974	cellular response to DNA damage stimulus	BP	1/58	288/29328	0.436131	0.522052	1	PITA_000002229-RA
GO:0009642	response to light intensity	BP	1/58	288/29328	0.436131	0.522052	1	PITA_000008475-RA
GO:0040029	regulation of gene expression, epigenetic	BP	1/58	288/29328	0.436131	0.522052	1	PITA_000076317-RA
GO:0048584	positive regulation of response to stimulus	BP	1/58	290/29328	0.438381	0.52344	1	PITAhm_000683-RA
GO:0010008	endosome membrane	CC	1/58	291/29328	0.439503	0.523477	1	PITA_000005824-RA
GO:0009743	response to carbohydrate	BP	1/58	295/29328	0.443968	0.526216	1	PITAhm_000683-RA
GO:0000785	chromatin	CC	1/58	296/29328	0.445079	0.526216	1	PITA_000076317-RA
GO:0044440	endosomal part	CC	1/58	297/29328	0.446187	0.526216	1	PITA_000005824-RA
GO:1901361	organic cyclic compound catabolic process	BP	1/58	297/29328	0.446187	0.526216	1	PITA_000068650-RA
GO:0008168	methyltransferase activity	MF	1/58	300/29328	0.4495	0.527486	1	PITA_000088265-RA
GO:0099600	NA		1/58	300/29328	0.4495	0.527486	1	PITA_000008475-RA
GO:0046982	protein heterodimerization activity	MF	1/58	302/29328	0.451698	0.527486	1	PITA_000076317-RA
GO:0043168	anion binding	MF	1/58	303/29328	0.452793	0.527486	1	PITAhm_000314-RA
GO:0016569	covalent chromatin modification	BP	1/58	304/29328	0.453887	0.527486	1	PITAhm_000485-RA
GO:0016741	transferase activity, transferring one-carbon groups	MF	1/58	304/29328	0.453887	0.527486	1	PITA_000088265-RA
GO:0010243	response to organonitrogen compound	BP	1/58	306/29328	0.456067	0.527486	1	PITAhm_000683-RA
GO:0045893	positive regulation of transcription, DNA-templated	BP	1/58	306/29328	0.456067	0.527486	1	PITAhm_003099-RA
GO:0048585	negative regulation of response to stimulus	BP	1/58	307/29328	0.457154	0.527486	1	PITAhm_001784-RA
GO:0005740	mitochondrial envelope	CC	1/58	309/29328	0.459322	0.528666	1	PITAhm_001690-RA
GO:1902680	positive regulation of RNA biosynthetic process	BP	1/58	311/29328	0.461481	0.528666	1	PITAhm_003099-RA
GO:1903508	positive regulation of nucleic acid-templated transcription	BP	1/58	311/29328	0.461481	0.528666	1	PITAhm_003099-RA
GO:0006886	intracellular protein transport	BP	1/58	315/29328	0.465774	0.532313	1	PITA_000005824-RA
GO:0042254	ribosome biogenesis	BP	1/58	318/29328	0.468972	0.534695	1	PITA_000068650-RA
GO:0006633	fatty acid biosynthetic process	BP	1/58	320/29328	0.471093	0.535705	1	PITA_000060397-RA
GO:0051254	positive regulation of RNA metabolic process	BP	1/58	321/29328	0.472151	0.535705	1	PITAhm_003099-RA
GO:0000904	cell morphogenesis involved in differentiation	BP	1/58	322/29328	0.473206	0.535705	1	PITA_000011842-RA
GO:0048638	regulation of developmental growth	BP	1/58	324/29328	0.475311	0.536744	1	PITAhm_002164-RA
GO:0045935	positive regulation of nucleobase-containing compound metabolic process	BP	1/58	325/29328	0.47636	0.536744	1	PITAhm_003099-RA
GO:0010073	meristem maintenance	BP	1/58	327/29328	0.478452	0.537839	1	PITAhm_002164-RA
GO:0009845	seed germination	BP	1/58	330/29328	0.481575	0.540084	1	PITAhm_000071-RA
GO:0009117	nucleotide metabolic process	BP	1/58	333/29328	0.48468	0.542299	1	PITA_000042917-RA
GO:1901137	carbohydrate derivative biosynthetic process	BP	1/58	337/29328	0.488791	0.5455	1	PITA_000021161-RA
GO:0006753	nucleoside phosphate metabolic process	BP	1/58	338/29328	0.489814	0.5455	1	PITA_000042917-RA
GO:0090351	seedling development	BP	1/58	341/29328	0.49287	0.547633	1	PITAhm_000071-RA
GO:0038023	signaling receptor activity	MF	1/58	350/29328	0.501931	0.556413	1	PITA_000008475-RA
GO:0008289	lipid binding	MF	1/58	353/29328	0.504916	0.55805	1	PITA_000005824-RA
GO:0051606	detection of stimulus	BP	1/58	354/29328	0.505907	0.55805	1	PITA_000008475-RA
GO:0048438	floral whorl development	BP	1/58	355/29328	0.506896	0.55805	1	PITAhm_002164-RA
GO:0009738	abscisic acid-activated signaling pathway	BP	1/58	357/29328	0.508868	0.55894	1	PITAhm_001784-RA
GO:0010557	positive regulation of macromolecule biosynthetic process	BP	1/58	362/29328	0.513765	0.561929	1	PITAhm_003099-RA
GO:0034613	cellular protein localization	BP	1/58	363/29328	0.514739	0.561929	1	PITA_000005824-RA
GO:0009856	pollination	BP	1/58	365/29328	0.51668	0.561929	1	PITAhm_000071-RA
GO:0044706	multi-multicellular organism process	BP	1/58	365/29328	0.51668	0.561929	1	PITAhm_000071-RA
GO:0044391	ribosomal subunit	CC	1/58	366/29328	0.517648	0.561929	1	PITA_000043256-RA
GO:0005509	calcium ion binding	MF	1/58	367/29328	0.518614	0.561929	1	PITA_000011842-RA
GO:0016853	isomerase activity	MF	1/58	375/29328	0.526274	0.568434	1	PITA_000042917-RA
GO:0010628	positive regulation of gene expression	BP	1/58	376/29328	0.527223	0.568434	1	PITAhm_003099-RA
GO:0016791	phosphatase activity	MF	1/58	377/29328	0.52817	0.568434	1	PITA_000002965-RA
GO:0006091	generation of precursor metabolites and energy	BP	1/58	379/29328	0.530058	0.56919	1	PITAhm_000683-RA
GO:0051173	positive regulation of nitrogen compound metabolic process	BP	1/58	392/29328	0.542155	0.58088	1	PITAhm_003099-RA
GO:0009814	defense response, incompatible interaction	BP	1/58	398/29328	0.547634	0.584143	1	PITAhm_003099-RA
GO:0046873	metal ion transmembrane transporter activity	MF	1/58	398/29328	0.547634	0.584143	1	1A_I11_VO_L_1_T_159276/226447|m.5261.mrna1
GO:0032259	methylation	BP	1/58	402/29328	0.551251	0.584525	1	PITA_000088265-RA
GO:0006732	coenzyme metabolic process	BP	1/58	406/29328	0.554839	0.584525	1	PITA_000042917-RA
GO:0048437	floral organ development	BP	1/58	406/29328	0.554839	0.584525	1	PITAhm_002164-RA
GO:0009751	response to salicylic acid	BP	1/58	407/29328	0.555732	0.584525	1	PITAhm_003099-RA
GO:0080134	regulation of response to stress	BP	1/58	407/29328	0.555732	0.584525	1	PITAhm_000683-RA
GO:0009966	regulation of signal transduction	BP	1/58	408/29328	0.556623	0.584525	1	PITAhm_001784-RA
GO:0023051	regulation of signaling	BP	1/58	409/29328	0.557512	0.584525	1	PITAhm_001784-RA
GO:0010646	regulation of cell communication	BP	1/58	411/29328	0.559286	0.584525	1	PITAhm_001784-RA
GO:0071215	cellular response to abscisic acid stimulus	BP	1/58	412/29328	0.560169	0.584525	1	PITAhm_001784-RA
GO:0097306	cellular response to alcohol	BP	1/58	412/29328	0.560169	0.584525	1	PITAhm_001784-RA
GO:0004872	NA	NA	1/58	419/29328	0.566309	0.588373	1	PITA_000008475-RA
GO:0060089	molecular transducer activity	MF	1/58	419/29328	0.566309	0.588373	1	PITA_000008475-RA
GO:0055086	nucleobase-containing small molecule metabolic process	BP	1/58	430/29328	0.575786	0.596927	1	PITA_000042917-RA
GO:0006790	sulfur compound metabolic process	BP	1/58	433/29328	0.578335	0.597865	1	PITA_000044828-RA
GO:1901698	response to nitrogen compound	BP	1/58	434/29328	0.579182	0.597865	1	PITAhm_000683-RA
GO:0031328	positive regulation of cellular biosynthetic process	BP	1/58	436/29328	0.580869	0.59832	1	PITAhm_003099-RA
GO:0044429	mitochondrial part	CC	1/58	448/29328	0.590857	0.607305	1	PITAhm_001690-RA
GO:0009891	positive regulation of biosynthetic process	BP	1/58	453/29328	0.59495	0.610205	1	PITAhm_003099-RA
GO:0005507	copper ion binding	MF	1/58	459/29328	0.599807	0.613875	1	PITA_000023970-RA
GO:0003735	structural constituent of ribosome	MF	1/58	461/29328	0.601414	0.61421	1	PITA_000043256-RA
GO:0070727	cellular macromolecule localization	BP	1/58	464/29328	0.603811	0.615349	1	PITA_000005824-RA
GO:0022890	inorganic cation transmembrane transporter activity	MF	1/58	470/29328	0.608565	0.618879	1	1A_I11_VO_L_1_T_159276/226447|m.5261.mrna1
GO:0042578	phosphoric ester hydrolase activity	MF	1/58	474/29328	0.611702	0.620503	1	PITA_000002965-RA
GO:0006631	fatty acid metabolic process	BP	1/58	476/29328	0.613262	0.620503	1	PITA_000060397-RA
GO:0044703	multi-organism reproductive process	BP	1/58	477/29328	0.614039	0.620503	1	PITAhm_000071-RA
GO:0016192	vesicle-mediated transport	BP	1/58	487/29328	0.62173	0.625095	1	PITA_000005824-RA
GO:0034622	cellular protein-containing complex assembly	BP	1/58	487/29328	0.62173	0.625095	1	PITA_000065699-RA
GO:0000302	response to reactive oxygen species	BP	1/58	488/29328	0.62249	0.625095	1	PITAhm_000683-RA
GO:0048468	cell development	BP	1/58	494/29328	0.627023	0.628332	1	PITA_000011842-RA
GO:0019825	oxygen binding	MF	1/58	500/29328	0.631502	0.631502	1	PITA_000091299-RA
