# Supplementary material for: Genetic Variation Related to High Elevation Adaptation Revealed by Common Garden Experiments in Pinus yunnanensis
Source: Front Genet. 2020 Feb 11;10:1405. doi: 10.3389/fgene.2019.01405 (PMC7027398; doi:10.3389/fgene.2019.01405)
Supplement: Supplementary file 7 [file Table_6.xlsx]

## Sheet: Table S6
Table S6. KEGG enrichment for 131 outlier genes between KM(LZ) and ALL(KM).
ID	Description	GeneRatio	BgRatio	P-value	P-adjust	Count	geneID
ko00941	Flavonoid biosynthesis	5/43	393/15313	0.00468715	0.1366	5	PITA_000032619-RA/PITA_000042245-RA/PITA_000091299-RA/PITAhm_000428-RA/PITAhm_000440-RA
ko00071	Fatty acid degradation	4/43	263/15313	0.00620483	0.1366	4	PITA_000000859-RA/PITAhm_000457-RA/PITAhm_000683-RA/PITAhm_001028-RA
ko00944	Flavone and flavonol biosynthesis	3/43	150/15313	0.00853753	0.1366	3	PITA_000032619-RA/PITA_000042245-RA/PITA_000091299-RA
ko00350	Tyrosine metabolism	3/43	181/15313	0.0141761	0.170113	3	PITA_000000859-RA/PITA_000089483-RA/PITAhm_000683-RA
ko00280	Valine, leucine and isoleucine degradation	2/43	134/15313	0.0543663	0.334133	2	PITAhm_000457-RA/PITAhm_001028-RA
ko00020	Citrate cycle (TCA cycle)	2/43	141/15313	0.0594871	0.334133	2	PITA_000006768-RA/PITA_000008846-RA
ko00760	Nicotinate and nicotinamide metabolism	1/43	24/15313	0.065309	0.334133	1	2A_I27_VO_L_1138_T_23/35|m.23384.mrna1
ko00410	beta-Alanine metabolism	2/43	155/15313	0.0702028	0.334133	2	PITA_000089483-RA/PITAhm_001028-RA
ko00563	Glycosylphosphatidylinositol(GPI)-anchor biosynthesis	1/43	27/15313	0.0731738	0.334133	1	PITAhm_002716-RA
ko00360	Phenylalanine metabolism	2/43	177/15313	0.0881926	0.334133	2	PITA_000089483-RA/PITAhm_000440-RA
ko00910	Nitrogen metabolism	2/43	186/15313	0.0959135	0.334133	2	PITA_000007610-RA/PITA_000007611-RA
ko00030	Pentose phosphate pathway	2/43	209/15313	0.116468	0.334133	2	PITA_000038490-RA/PITA_000042917-RA
ko00630	Glyoxylate and dicarboxylate metabolism	2/43	210/15313	0.117386	0.334133	2	PITA_000008641-RA/PITA_000092661-RA
ko00902	Monoterpenoid biosynthesis	1/43	46/15313	0.121504	0.334133	1	PITA_000090155-RA
ko00340	Histidine metabolism	1/43	53/15313	0.138682	0.334133	1	PITAhm_001028-RA
ko04146	Peroxisome	2/43	235/15313	0.140909	0.334133	2	PITAhm_000126-RA/PITAhm_000457-RA
ko00950	Isoquinoline alkaloid biosynthesis	1/43	56/15313	0.145943	0.334133	1	PITA_000089483-RA
ko03022	Basal transcription factors	1/43	56/15313	0.145943	0.334133	1	PITA_000016598-RA
ko00190	Oxidative phosphorylation	2/43	243/15313	0.148644	0.334133	2	PITA_000008846-RA/PITA_000038683-RA
ko00710	Carbon fixation in photosynthetic organisms	2/43	244/15313	0.149617	0.334133	2	PITA_000042917-RA/PITA_000092661-RA
ko00620	Pyruvate metabolism	2/43	247/15313	0.152545	0.334133	2	PITA_000006768-RA/PITAhm_001028-RA
ko00960	Tropane, piperidine and pyridine alkaloid biosynthesis	1/43	59/15313	0.153144	0.334133	1	PITA_000089483-RA
ko00310	Lysine degradation	1/43	76/15313	0.192845	0.38569	1	PITAhm_001028-RA
ko00903	Limonene and pinene degradation	1/43	76/15313	0.192845	0.38569	1	PITAhm_001028-RA
ko00600	Sphingolipid metabolism	1/43	93/15313	0.230726	0.402416	1	PITA_000025939-RA
ko00945	Stilbenoid, diarylheptanoid and gingerol biosynthesis	1/43	102/15313	0.250072	0.402416	1	PITAhm_000440-RA
ko01040	Biosynthesis of unsaturated fatty acids	1/43	105/15313	0.256414	0.402416	1	PITAhm_000457-RA
ko00230	Purine metabolism	2/43	349/15313	0.256766	0.402416	2	2A_I27_VO_L_1138_T_23/35|m.23384.mrna1/PITA_000038490-RA
ko00195	Photosynthesis	1/43	107/15313	0.260613	0.402416	1	PITA_000004589-RA
ko00591	Linoleic acid metabolism	1/43	107/15313	0.260613	0.402416	1	PITA_000076577-RA
ko00970	Aminoacyl-tRNA biosynthesis	1/43	110/15313	0.266868	0.402416	1	PITA_000015562-RA
ko00592	alpha-Linolenic acid metabolism	2/43	360/15313	0.268277	0.402416	2	PITAhm_000457-RA/PITAhm_000683-RA
ko00130	Ubiquinone and other terpenoid-quinone biosynthesis	1/43	120/15313	0.287348	0.417961	1	PITA_000075240-RA
ko00380	Tryptophan metabolism	1/43	125/15313	0.297378	0.419827	1	PITAhm_001028-RA
ko03018	RNA degradation	2/43	403/15313	0.313223	0.429563	2	PITAhm_002141-RA/PITAhm_002424-RA
ko03008	Ribosome biogenesis in eukaryotes	1/43	147/15313	0.339893	0.453191	1	PITA_000046857-RA
ko00260	Glycine, serine and threonine metabolism	1/43	169/15313	0.379892	0.476192	1	PITA_000089483-RA
ko00561	Glycerolipid metabolism	1/43	169/15313	0.379892	0.476192	1	PITAhm_001028-RA
ko03030	DNA replication	1/43	173/15313	0.386906	0.476192	1	PITAhm_002290-RA
ko00053	Ascorbate and aldarate metabolism	1/43	187/15313	0.410849	0.493019	1	PITAhm_001028-RA
ko00330	Arginine and proline metabolism	1/43	198/15313	0.429018	0.502265	1	PITAhm_001028-RA
ko00073	Cutin, suberine and wax biosynthesis	1/43	216/15313	0.457576	0.522944	1	PITAhm_000126-RA
ko01212	Fatty acid metabolism	1/43	236/15313	0.487672	0.544378	1	PITAhm_000457-RA
ko00240	Pyrimidine metabolism	1/43	259/15313	0.520268	0.567565	1	2A_I27_VO_L_1138_T_23/35|m.23384.mrna1
ko00052	Galactose metabolism	1/43	269/15313	0.5338	0.569387	1	PITA_000038490-RA
ko00040	Pentose and glucuronate interconversions	1/43	395/15313	0.675448	0.699253	1	PITAhm_001028-RA
ko00270	Cysteine and methionine metabolism	1/43	405/15313	0.684685	0.699253	1	PITA_000006770-RA
ko03013	RNA transport	1/43	493/15313	0.755642	0.755642	1	PITA_000065699-RA
