# Supplementary material for: Genetic Variation Related to High Elevation Adaptation Revealed by Common Garden Experiments in Pinus yunnanensis
Source: Front Genet. 2020 Feb 11;10:1405. doi: 10.3389/fgene.2019.01405 (PMC7027398; doi:10.3389/fgene.2019.01405)
Supplement: Supplementary file 8 [file Table_7.xlsx]

## Sheet: Table S7
Table S7. GO enrichment for 131 outlier genes between KM(LZ) and ALL(KM).
ID	Description	Type	GeneRatio	BgRatio	P-value	P-adjust	Count	geneID
GO:0045333	cellular respiration	BP	5/63	136/29328	1.12794e-05	0.00524261	5	PITA_000008846-RA/PITA_000043242-RA/PITA_000076933-RA/PITA_000080057-RA/PITAhm_000683-RA
GO:0009060	aerobic respiration	BP	4/63	79/29328	2.57391e-05	0.00524261	4	PITA_000008846-RA/PITA_000043242-RA/PITA_000076933-RA/PITA_000080057-RA
GO:0015980	energy derivation by oxidation of organic compounds	BP	5/63	170/29328	3.30417e-05	0.00524261	5	PITA_000008846-RA/PITA_000043242-RA/PITA_000076933-RA/PITA_000080057-RA/PITAhm_000683-RA
GO:0006091	generation of precursor metabolites and energy	BP	6/63	379/29328	0.000163476	0.0156339	6	PITA_000006768-RA/PITA_000008846-RA/PITA_000043242-RA/PITA_000076933-RA/PITA_000080057-RA/PITAhm_000683-RA
GO:0004033	aldo-keto reductase (NADP) activity	MF	2/63	11/29328	0.000246674	0.0156339	2	6A_I25_VO_L_1847_T_32/46|m.61099.mrna2/PITA_000026318-RA
GO:0006476	protein deacetylation	BP	2/63	12/29328	0.000295599	0.0156339	2	PITA_000014171-RA/PITAhm_000485-RA
GO:0016575	histone deacetylation	BP	2/63	12/29328	0.000295599	0.0156339	2	PITA_000014171-RA/PITAhm_000485-RA
GO:0035601	protein deacylation	BP	2/63	12/29328	0.000295599	0.0156339	2	PITA_000014171-RA/PITAhm_000485-RA
GO:0098732	macromolecule deacylation	BP	2/63	12/29328	0.000295599	0.0156339	2	PITA_000014171-RA/PITAhm_000485-RA
GO:0003954	NADH dehydrogenase activity	MF	2/63	20/29328	0.000841592	0.038099	2	PITA_000076933-RA/PITA_000080057-RA
GO:1990204	oxidoreductase complex	CC	3/63	87/29328	0.000880438	0.038099	3	PITA_000006768-RA/PITA_000008846-RA/PITA_000043242-RA
GO:0004144	diacylglycerol O-acyltransferase activity	MF	2/63	29/29328	0.0017761	0.070452	2	PITA_000076933-RA/PITA_000080057-RA
GO:0030148	sphingolipid biosynthetic process	BP	2/63	31/29328	0.00202859	0.0734686	2	PITA_000025939-RA/PITA_000060397-RA
GO:0016408	C-acyltransferase activity	MF	2/63	32/29328	0.00216084	0.0734686	2	PITA_000025939-RA/PITAhm_000457-RA
GO:0016411	acylglycerol O-acyltransferase activity	MF	2/63	36/29328	0.0027295	0.086616	2	PITA_000076933-RA/PITA_000080057-RA
GO:0019432	triglyceride biosynthetic process	BP	2/63	45/29328	0.00423627	0.112026	2	PITA_000076933-RA/PITA_000080057-RA
GO:0046460	neutral lipid biosynthetic process	BP	2/63	45/29328	0.00423627	0.112026	2	PITA_000076933-RA/PITA_000080057-RA
GO:0046463	acylglycerol biosynthetic process	BP	2/63	45/29328	0.00423627	0.112026	2	PITA_000076933-RA/PITA_000080057-RA
GO:0046467	membrane lipid biosynthetic process	BP	2/63	52/29328	0.00561957	0.135826	2	PITA_000025939-RA/PITA_000060397-RA
GO:0005746	mitochondrial respiratory chain	CC	2/63	54/29328	0.00604788	0.135826	2	PITA_000008846-RA/PITA_000043242-RA
GO:0006641	triglyceride metabolic process	BP	2/63	56/29328	0.00649065	0.135826	2	PITA_000076933-RA/PITA_000080057-RA
GO:0098803	respiratory chain complex	CC	2/63	56/29328	0.00649065	0.135826	2	PITA_000008846-RA/PITA_000043242-RA
GO:0051539	4 iron, 4 sulfur cluster binding	MF	2/63	57/29328	0.00671742	0.135826	2	PITA_000076933-RA/PITA_000080057-RA
GO:0006638	neutral lipid metabolic process	BP	2/63	59/29328	0.00718165	0.135826	2	PITA_000076933-RA/PITA_000080057-RA
GO:0006639	acylglycerol metabolic process	BP	2/63	59/29328	0.00718165	0.135826	2	PITA_000076933-RA/PITA_000080057-RA
GO:0006099	tricarboxylic acid cycle	BP	2/63	60/29328	0.00741908	0.135826	2	PITA_000008846-RA/PITA_000043242-RA
GO:0006665	sphingolipid metabolic process	BP	2/63	64/29328	0.00840385	0.148157	2	PITA_000025939-RA/PITA_000060397-RA
GO:0016627	oxidoreductase activity, acting on the CH-CH group of donors	MF	3/63	201/29328	0.00931431	0.158343	3	PITA_000008846-RA/PITA_000057552-RA/PITAhm_000126-RA
GO:0070469	respiratory chain	CC	2/63	70/29328	0.00998444	0.163883	2	PITA_000008846-RA/PITA_000043242-RA
GO:0045017	glycerolipid biosynthetic process	BP	2/63	72/29328	0.0105384	0.167209	2	PITA_000076933-RA/PITA_000080057-RA
GO:0008757	S-adenosylmethionine-dependent methyltransferase activity	MF	3/63	221/29328	0.0120286	0.180873	3	PITA_000071447-RA/PITA_000088265-RA/PITAhm_001072-RA
GO:0042126	nitrate metabolic process	BP	2/63	85/29328	0.014459	0.180873	2	PITA_000007610-RA/PITA_000014100-RA
GO:0042128	nitrate assimilation	BP	2/63	85/29328	0.014459	0.180873	2	PITA_000007610-RA/PITA_000014100-RA
GO:0044429	mitochondrial part	CC	4/63	448/29328	0.0157622	0.180873	4	PITA_000006768-RA/PITA_000008846-RA/PITA_000043242-RA/PITAhm_001028-RA
GO:0009696	salicylic acid metabolic process	BP	2/63	89/29328	0.0157736	0.180873	2	PITA_000000039-RA/PITA_000046315-RA
GO:0071941	nitrogen cycle metabolic process	BP	2/63	89/29328	0.0157736	0.180873	2	PITA_000007610-RA/PITA_000014100-RA
GO:0015078	proton transmembrane transporter activity	MF	2/63	90/29328	0.0161101	0.180873	2	1A_I11_VO_L_1_T_159276/226447|m.5261.mrna1/PITA_000038683-RA
GO:0098800	inner mitochondrial membrane protein complex	CC	2/63	90/29328	0.0161101	0.180873	2	PITA_000008846-RA/PITA_000043242-RA
GO:2001057	reactive nitrogen species metabolic process	BP	2/63	90/29328	0.0161101	0.180873	2	PITA_000007610-RA/PITA_000014100-RA
GO:0005681	spliceosomal complex	CC	2/63	92/29328	0.0167921	0.180873	2	PITA_000065699-RA/PITAhm_001825-RA
GO:0015077	monovalent inorganic cation transmembrane transporter activity	MF	3/63	258/29328	0.018136	0.180873	3	1A_I11_VO_L_1_T_159276/226447|m.5261.mrna1/PITA_000038683-RA/PITA_000074647-RA
GO:0098798	mitochondrial protein complex	CC	2/63	96/29328	0.0181925	0.180873	2	PITA_000008846-RA/PITA_000043242-RA
GO:0006643	membrane lipid metabolic process	BP	2/63	98/29328	0.0189107	0.180873	2	PITA_000025939-RA/PITA_000060397-RA
GO:0010181	FMN binding	MF	2/63	101/29328	0.0200101	0.180873	2	PITA_000076933-RA/PITA_000080057-RA
GO:0051287	NAD binding	MF	2/63	103/29328	0.0207577	0.180873	2	PITA_000076933-RA/PITA_000080057-RA
GO:0044455	mitochondrial membrane part	CC	2/63	104/29328	0.0211358	0.180873	2	PITA_000008846-RA/PITA_000043242-RA
GO:0030552	cAMP binding	MF	1/63	10/29328	0.0212779	0.180873	1	PITA_000074647-RA
GO:0030553	cGMP binding	MF	1/63	10/29328	0.0212779	0.180873	1	PITA_000074647-RA
GO:0080032	methyl jasmonate esterase activity	MF	1/63	10/29328	0.0212779	0.180873	1	PITA_000000039-RA
GO:0098807	chloroplast thylakoid membrane protein complex	CC	1/63	10/29328	0.0212779	0.180873	1	PITA_000004589-RA
GO:0044802	NA		2/63	107/29328	0.0222873	0.180873	2	PITA_000004589-RA/PITA_000076577-RA
GO:0019693	ribose phosphate metabolic process	BP	3/63	282/29328	0.0228667	0.180873	3	PITA_000006768-RA/PITA_000008846-RA/PITA_000042917-RA
GO:0000398	mRNA splicing, via spliceosome	BP	2/63	109/29328	0.0230692	0.180873	2	PITA_000065699-RA/PITAhm_001825-RA
GO:0000245	spliceosomal complex assembly	BP	1/63	11/29328	0.0233811	0.180873	1	PITA_000065699-RA
GO:0005451	monovalent cation:proton antiporter activity	MF	1/63	11/29328	0.0233811	0.180873	1	1A_I11_VO_L_1_T_159276/226447|m.5261.mrna1
GO:2000023	regulation of lateral root development	BP	1/63	11/29328	0.0233811	0.180873	1	PITA_000041326-RA
GO:0046486	glycerolipid metabolic process	BP	2/63	110/29328	0.0234643	0.180873	2	PITA_000076933-RA/PITA_000080057-RA
GO:0048584	positive regulation of response to stimulus	BP	3/63	290/29328	0.0245792	0.180873	3	PITA_000048451-RA/PITAhm_000457-RA/PITAhm_000683-RA
GO:0000375	RNA splicing, via transesterification reactions	BP	2/63	114/29328	0.0250727	0.180873	2	PITA_000065699-RA/PITAhm_001825-RA
GO:0000377	RNA splicing, via transesterification reactions with bulged adenosine as nucleophile	BP	2/63	114/29328	0.0250727	0.180873	2	PITA_000065699-RA/PITAhm_001825-RA
GO:0000387	spliceosomal snRNP assembly	BP	1/63	12/29328	0.0254798	0.180873	1	PITA_000065699-RA
GO:0009635	response to herbicide	BP	1/63	12/29328	0.0254798	0.180873	1	PITA_000007610-RA
GO:0010111	glyoxysome organization	BP	1/63	12/29328	0.0254798	0.180873	1	PITAhm_000457-RA
GO:0080186	developmental vegetative growth	BP	1/63	12/29328	0.0254798	0.180873	1	PITA_000014171-RA
GO:2000069	regulation of post-embryonic root development	BP	1/63	12/29328	0.0254798	0.180873	1	PITA_000041326-RA
GO:0009535	chloroplast thylakoid membrane	CC	3/63	298/29328	0.0263594	0.180873	3	PITA_000004589-RA/PITA_000038683-RA/PITA_000042917-RA
GO:0055035	plastid thylakoid membrane	CC	3/63	298/29328	0.0263594	0.180873	3	PITA_000004589-RA/PITA_000038683-RA/PITA_000042917-RA
GO:0008168	methyltransferase activity	MF	3/63	300/29328	0.026815	0.180873	3	PITA_000071447-RA/PITA_000088265-RA/PITAhm_001072-RA
GO:0061024	membrane organization	BP	2/63	120/29328	0.0275673	0.180873	2	PITA_000004589-RA/PITA_000076577-RA
GO:0030497	fatty acid elongation	BP	1/63	13/29328	0.027574	0.180873	1	PITA_000060397-RA
GO:0030515	snoRNA binding	MF	1/63	13/29328	0.027574	0.180873	1	PITA_000046857-RA
GO:0031409	pigment binding	MF	1/63	13/29328	0.027574	0.180873	1	PITA_000004589-RA
GO:0016741	transferase activity, transferring one-carbon groups	MF	3/63	304/29328	0.027739	0.180873	3	PITA_000071447-RA/PITA_000088265-RA/PITAhm_001072-RA
GO:0016616	oxidoreductase activity, acting on the CH-OH group of donors, NAD or NADP as acceptor	MF	3/63	310/29328	0.0291566	0.181389	3	6A_I25_VO_L_1847_T_32/46|m.61099.mrna2/PITA_000026318-RA/PITAhm_000683-RA
GO:0004751	ribose-5-phosphate isomerase activity	MF	1/63	14/29328	0.0296638	0.181389	1	PITA_000042917-RA
GO:0016661	oxidoreductase activity, acting on other nitrogenous compounds as donors	MF	1/63	14/29328	0.0296638	0.181389	1	PITA_000007610-RA
GO:0016620	oxidoreductase activity, acting on the aldehyde or oxo group of donors, NAD or NADP as acceptor	MF	2/63	129/29328	0.0314878	0.181389	2	PITAhm_000126-RA/PITAhm_001028-RA
GO:0006633	fatty acid biosynthetic process	BP	3/63	320/29328	0.0316035	0.181389	3	PITA_000060397-RA/PITA_000076577-RA/PITAhm_000457-RA
GO:0000154	rRNA modification	BP	1/63	15/29328	0.0317492	0.181389	1	PITA_000046857-RA
GO:0003988	acetyl-CoA C-acyltransferase activity	MF	1/63	15/29328	0.0317492	0.181389	1	PITAhm_000457-RA
GO:0009922	fatty acid elongase activity	MF	1/63	15/29328	0.0317492	0.181389	1	PITA_000060397-RA
GO:0071265	L-methionine biosynthetic process	BP	1/63	15/29328	0.0317492	0.181389	1	PITA_000006770-RA
GO:0034357	photosynthetic membrane	CC	3/63	329/29328	0.0338956	0.181389	3	PITA_000004589-RA/PITA_000038683-RA/PITA_000042917-RA
GO:0042651	thylakoid membrane	CC	3/63	329/29328	0.0338956	0.181389	3	PITA_000004589-RA/PITA_000038683-RA/PITA_000042917-RA
GO:0009117	nucleotide metabolic process	BP	3/63	333/29328	0.0349414	0.181389	3	PITA_000006768-RA/PITA_000008846-RA/PITA_000042917-RA
GO:0006364	rRNA processing	BP	2/63	137/29328	0.035146	0.181389	2	PITA_000030522-RA/PITA_000046857-RA
GO:0016072	rRNA metabolic process	BP	2/63	137/29328	0.035146	0.181389	2	PITA_000030522-RA/PITA_000046857-RA
GO:0009052	pentose-phosphate shunt, non-oxidative branch	BP	1/63	17/29328	0.0359068	0.181389	1	PITA_000042917-RA
GO:0034440	lipid oxidation	BP	2/63	139/29328	0.0360853	0.181389	2	PITA_000076577-RA/PITAhm_000457-RA
GO:0006753	nucleoside phosphate metabolic process	BP	3/63	338/29328	0.0362722	0.181389	3	PITA_000006768-RA/PITA_000008846-RA/PITA_000042917-RA
GO:0005242	inward rectifier potassium channel activity	MF	1/63	18/29328	0.0379789	0.181389	1	PITA_000074647-RA
GO:0031000	response to caffeine	BP	1/63	18/29328	0.0379789	0.181389	1	PITAhm_000683-RA
GO:0032355	response to estradiol	BP	1/63	18/29328	0.0379789	0.181389	1	PITAhm_000683-RA
GO:0043279	response to alkaloid	BP	1/63	18/29328	0.0379789	0.181389	1	PITAhm_000683-RA
GO:1900037	regulation of cellular response to hypoxia	BP	1/63	18/29328	0.0379789	0.181389	1	PITAhm_000683-RA
GO:1900039	NA		1/63	18/29328	0.0379789	0.181389	1	PITAhm_000683-RA
GO:0005759	mitochondrial matrix	CC	2/63	143/29328	0.0379928	0.181389	2	PITA_000006768-RA/PITAhm_001028-RA
GO:0031408	oxylipin biosynthetic process	BP	2/63	145/29328	0.0389608	0.181389	2	PITA_000076577-RA/PITAhm_000457-RA
GO:0016903	oxidoreductase activity, acting on the aldehyde or oxo group of donors	MF	2/63	147/29328	0.0399383	0.181389	2	PITAhm_000126-RA/PITAhm_001028-RA
GO:0005732	small nucleolar ribonucleoprotein complex	CC	1/63	19/29328	0.0400468	0.181389	1	PITA_000046857-RA
GO:0014074	response to purine-containing compound	BP	1/63	19/29328	0.0400468	0.181389	1	PITAhm_000683-RA
GO:0032040	small-subunit processome	CC	1/63	19/29328	0.0400468	0.181389	1	PITA_000046857-RA
GO:0016628	oxidoreductase activity, acting on the CH-CH group of donors, NAD or NADP as acceptor	MF	2/63	148/29328	0.0404305	0.181389	2	PITA_000057552-RA/PITAhm_000126-RA
GO:0051536	iron-sulfur cluster binding	MF	2/63	152/29328	0.0424223	0.181389	2	PITA_000076933-RA/PITA_000080057-RA
GO:0051540	metal cluster binding	MF	2/63	152/29328	0.0424223	0.181389	2	PITA_000076933-RA/PITA_000080057-RA
GO:0031407	oxylipin metabolic process	BP	2/63	153/29328	0.0429259	0.181389	2	PITA_000076577-RA/PITAhm_000457-RA
GO:0019362	pyridine nucleotide metabolic process	BP	2/63	154/29328	0.0434318	0.181389	2	PITA_000006768-RA/PITA_000042917-RA
GO:0046496	nicotinamide nucleotide metabolic process	BP	2/63	154/29328	0.0434318	0.181389	2	PITA_000006768-RA/PITA_000042917-RA
GO:0012501	programmed cell death	BP	3/63	365/29328	0.0439041	0.181389	3	PITA_000025939-RA/PITA_000046315-RA/PITA_000074647-RA
GO:0016168	chlorophyll binding	MF	1/63	21/29328	0.0441692	0.181389	1	PITA_000004589-RA
GO:0071949	FAD binding	MF	1/63	21/29328	0.0441692	0.181389	1	PITA_000007610-RA
GO:0016709	oxidoreductase activity, acting on paired donors, with incorporation or reduction of molecular oxygen, NAD(P)H as one donor, and incorporation of one atom of oxygen	MF	3/63	371/29328	0.0457012	0.181389	3	PITA_000025907-RA/PITA_000032619-RA/PITA_000042245-RA
GO:0008374	O-acyltransferase activity	MF	2/63	159/29328	0.0459947	0.181389	2	PITA_000076933-RA/PITA_000080057-RA
GO:0010337	regulation of salicylic acid metabolic process	BP	1/63	22/29328	0.046224	0.181389	1	PITA_000046315-RA
GO:0015491	cation:cation antiporter activity	MF	1/63	22/29328	0.046224	0.181389	1	1A_I11_VO_L_1_T_159276/226447|m.5261.mrna1
GO:0030397	membrane disassembly	BP	1/63	22/29328	0.046224	0.181389	1	PITA_000076577-RA
GO:0070417	cellular response to cold	BP	1/63	22/29328	0.046224	0.181389	1	PITA_000065699-RA
GO:0044436	thylakoid part	CC	3/63	375/29328	0.0469194	0.181389	3	PITA_000004589-RA/PITA_000038683-RA/PITA_000042917-RA
GO:0006733	oxidoreduction coenzyme metabolic process	BP	2/63	161/29328	0.0470352	0.181389	2	PITA_000006768-RA/PITA_000042917-RA
GO:0016570	histone modification	BP	2/63	162/29328	0.0475587	0.181389	2	PITA_000014171-RA/PITAhm_000485-RA
GO:0009413	response to flooding	BP	1/63	23/29328	0.0482743	0.181389	1	PITAhm_000683-RA
GO:0030076	light-harvesting complex	CC	1/63	23/29328	0.0482743	0.181389	1	PITA_000004589-RA
GO:0042761	very long-chain fatty acid biosynthetic process	BP	1/63	23/29328	0.0482743	0.181389	1	PITA_000060397-RA
GO:0071732	cellular response to nitric oxide	BP	1/63	23/29328	0.0482743	0.181389	1	PITA_000006770-RA
GO:0080019	fatty-acyl-CoA reductase (alcohol-forming) activity	MF	1/63	23/29328	0.0482743	0.181389	1	PITAhm_000126-RA
GO:0030258	lipid modification	BP	2/63	164/29328	0.0486122	0.181389	2	PITA_000076577-RA/PITAhm_000457-RA
GO:0072524	pyridine-containing compound metabolic process	BP	2/63	164/29328	0.0486122	0.181389	2	PITA_000006768-RA/PITA_000042917-RA
GO:0022613	ribonucleoprotein complex biogenesis	BP	3/63	381/29328	0.0487768	0.181389	3	PITA_000030522-RA/PITA_000046857-RA/PITA_000065699-RA
GO:0015079	potassium ion transmembrane transporter activity	MF	2/63	167/29328	0.0502083	0.18425	2	1A_I11_VO_L_1_T_159276/226447|m.5261.mrna1/PITA_000074647-RA
GO:0071731	response to nitric oxide	BP	1/63	24/29328	0.0503203	0.18425	1	PITA_000006770-RA
GO:0046034	ATP metabolic process	BP	2/63	170/29328	0.0518233	0.184638	2	PITA_000006768-RA/PITA_000008846-RA
GO:0009668	plastid membrane organization	BP	1/63	25/29328	0.052362	0.184638	1	PITA_000004589-RA
GO:0010027	thylakoid membrane organization	BP	1/63	25/29328	0.052362	0.184638	1	PITA_000004589-RA
GO:0016861	intramolecular oxidoreductase activity, interconverting aldoses and ketoses	MF	1/63	25/29328	0.052362	0.184638	1	PITA_000042917-RA
GO:0016651	oxidoreductase activity, acting on NAD(P)H	MF	2/63	171/29328	0.0523657	0.184638	2	PITA_000076933-RA/PITA_000080057-RA
GO:0009086	methionine biosynthetic process	BP	1/63	26/29328	0.0543994	0.188178	1	PITA_000006770-RA
GO:0080030	methyl indole-3-acetate esterase activity	MF	1/63	26/29328	0.0543994	0.188178	1	PITA_000000039-RA
GO:0009695	jasmonic acid biosynthetic process	BP	2/63	175/29328	0.0545559	0.188178	2	PITA_000076577-RA/PITAhm_000457-RA
GO:0009205	purine ribonucleoside triphosphate metabolic process	BP	2/63	176/29328	0.0551085	0.188455	2	PITA_000006768-RA/PITA_000008846-RA
GO:0032259	methylation	BP	3/63	402/29328	0.0555584	0.188455	3	PITA_000071447-RA/PITA_000088265-RA/PITAhm_001072-RA
GO:0009144	purine nucleoside triphosphate metabolic process	BP	2/63	178/29328	0.0562197	0.188455	2	PITA_000006768-RA/PITA_000008846-RA
GO:0009199	ribonucleoside triphosphate metabolic process	BP	2/63	178/29328	0.0562197	0.188455	2	PITA_000006768-RA/PITA_000008846-RA
GO:0009694	jasmonic acid metabolic process	BP	2/63	181/29328	0.0579012	0.191237	2	PITA_000076577-RA/PITAhm_000457-RA
GO:0009534	chloroplast thylakoid	CC	3/63	410/29328	0.058255	0.191237	3	PITA_000004589-RA/PITA_000038683-RA/PITA_000042917-RA
GO:0031976	plastid thylakoid	CC	3/63	410/29328	0.058255	0.191237	3	PITA_000004589-RA/PITA_000038683-RA/PITA_000042917-RA
GO:0048527	lateral root development	BP	2/63	184/29328	0.0596002	0.194313	2	PITA_000041326-RA/PITA_000076577-RA
GO:0015299	solute:proton antiporter activity	MF	1/63	29/29328	0.0604857	0.194463	1	1A_I11_VO_L_1_T_159276/226447|m.5261.mrna1
GO:0042775	mitochondrial ATP synthesis coupled electron transport	BP	1/63	29/29328	0.0604857	0.194463	1	PITA_000008846-RA
GO:0005743	mitochondrial inner membrane	CC	2/63	189/29328	0.0624699	0.194463	2	PITA_000008846-RA/PITA_000043242-RA
GO:0000380	alternative mRNA splicing, via spliceosome	BP	1/63	30/29328	0.0625059	0.194463	1	PITA_000065699-RA
GO:0009523	photosystem II	CC	1/63	30/29328	0.0625059	0.194463	1	PITA_000004589-RA
GO:0015748	organophosphate ester transport	BP	1/63	30/29328	0.0625059	0.194463	1	PITA_000009924-RA
GO:1902170	cellular response to reactive nitrogen species	BP	1/63	30/29328	0.0625059	0.194463	1	PITA_000006770-RA
GO:0048528	post-embryonic root development	BP	2/63	191/29328	0.0636308	0.195491	2	PITA_000041326-RA/PITA_000076577-RA
GO:0009141	nucleoside triphosphate metabolic process	BP	2/63	192/29328	0.064214	0.195491	2	PITA_000006768-RA/PITA_000008846-RA
GO:0009657	plastid organization	BP	2/63	192/29328	0.064214	0.195491	2	PITA_000004589-RA/PITAhm_000457-RA
GO:0055086	nucleobase-containing small molecule metabolic process	BP	3/63	430/29328	0.0652636	0.195491	3	PITA_000006768-RA/PITA_000008846-RA/PITA_000042917-RA
GO:0034470	ncRNA processing	BP	2/63	194/29328	0.065386	0.195491	2	PITA_000030522-RA/PITA_000046857-RA
GO:0006119	oxidative phosphorylation	BP	1/63	33/29328	0.0685408	0.195491	1	PITA_000008846-RA
GO:0015298	solute:cation antiporter activity	MF	1/63	33/29328	0.0685408	0.195491	1	1A_I11_VO_L_1_T_159276/226447|m.5261.mrna1
GO:0042773	ATP synthesis coupled electron transport	BP	1/63	33/29328	0.0685408	0.195491	1	PITA_000008846-RA
GO:1901264	carbohydrate derivative transport	BP	1/63	33/29328	0.0685408	0.195491	1	PITA_000009924-RA
GO:0009126	purine nucleoside monophosphate metabolic process	BP	2/63	201/29328	0.0695441	0.195491	2	PITA_000006768-RA/PITA_000008846-RA
GO:0009167	purine ribonucleoside monophosphate metabolic process	BP	2/63	201/29328	0.0695441	0.195491	2	PITA_000006768-RA/PITA_000008846-RA
GO:0004312	fatty acid synthase activity	MF	1/63	34/29328	0.070544	0.195491	1	PITA_000060397-RA
GO:0030176	integral component of endoplasmic reticulum membrane	CC	1/63	34/29328	0.070544	0.195491	1	PITA_000060397-RA
GO:0031227	intrinsic component of endoplasmic reticulum membrane	CC	1/63	34/29328	0.070544	0.195491	1	PITA_000060397-RA
GO:0008380	RNA splicing	BP	2/63	205/29328	0.0719585	0.195491	2	PITA_000065699-RA/PITAhm_001825-RA
GO:0000156	phosphorelay response regulator activity	MF	1/63	35/29328	0.0725429	0.195491	1	PITA_000036728-RA
GO:0005262	calcium channel activity	MF	1/63	35/29328	0.0725429	0.195491	1	PITA_000074647-RA
GO:0071456	cellular response to hypoxia	BP	1/63	35/29328	0.0725429	0.195491	1	PITAhm_000683-RA
GO:0099516	ion antiporter activity	MF	1/63	35/29328	0.0725429	0.195491	1	1A_I11_VO_L_1_T_159276/226447|m.5261.mrna1
GO:0016614	oxidoreductase activity, acting on CH-OH group of donors	MF	3/63	451/29328	0.0730225	0.195491	3	6A_I25_VO_L_1847_T_32/46|m.61099.mrna2/PITA_000026318-RA/PITAhm_000683-RA
GO:0016409	palmitoyltransferase activity	MF	1/63	36/29328	0.0745375	0.195491	1	PITA_000025939-RA
GO:0022904	respiratory electron transport chain	BP	1/63	36/29328	0.0745375	0.195491	1	PITA_000008846-RA
GO:0030744	luteolin O-methyltransferase activity	MF	1/63	36/29328	0.0745375	0.195491	1	PITA_000071447-RA
GO:0030755	quercetin 3-O-methyltransferase activity	MF	1/63	36/29328	0.0745375	0.195491	1	PITA_000071447-RA
GO:0071281	cellular response to iron ion	BP	1/63	36/29328	0.0745375	0.195491	1	PITA_000006770-RA
GO:0009161	ribonucleoside monophosphate metabolic process	BP	2/63	210/29328	0.0750147	0.195491	2	PITA_000006768-RA/PITA_000008846-RA
GO:0007031	peroxisome organization	BP	1/63	37/29328	0.076528	0.195491	1	PITAhm_000457-RA
GO:0019253	reductive pentose-phosphate cycle	BP	1/63	37/29328	0.076528	0.195491	1	PITA_000042917-RA
GO:0019685	photosynthesis, dark reaction	BP	1/63	37/29328	0.076528	0.195491	1	PITA_000042917-RA
GO:0036294	cellular response to decreased oxygen levels	BP	1/63	37/29328	0.076528	0.195491	1	PITAhm_000683-RA
GO:0071453	cellular response to oxygen levels	BP	1/63	37/29328	0.076528	0.195491	1	PITAhm_000683-RA
GO:1903409	reactive oxygen species biosynthetic process	BP	1/63	37/29328	0.076528	0.195491	1	PITA_000007610-RA
GO:0015291	secondary active transmembrane transporter activity	MF	3/63	462/29328	0.0772453	0.195491	3	1A_I11_VO_L_1_T_159276/226447|m.5261.mrna1/PITA_000009924-RA/PITA_000014100-RA
GO:0009626	plant-type hypersensitive response	BP	2/63	215/29328	0.078112	0.195491	2	PITA_000046315-RA/PITA_000074647-RA
GO:0034050	host programmed cell death induced by symbiont	BP	2/63	215/29328	0.078112	0.195491	2	PITA_000046315-RA/PITA_000074647-RA
GO:0042391	regulation of membrane potential	BP	1/63	38/29328	0.0785142	0.195491	1	PITA_000074647-RA
GO:0042555	MCM complex	CC	1/63	38/29328	0.0785142	0.195491	1	PITAhm_002290-RA
GO:0015297	antiporter activity	MF	2/63	216/29328	0.0787363	0.195491	2	1A_I11_VO_L_1_T_159276/226447|m.5261.mrna1/PITA_000009924-RA
GO:0031969	chloroplast membrane	CC	2/63	218/29328	0.0799897	0.195491	2	1A_I11_VO_L_1_T_159276/226447|m.5261.mrna1/PITA_000009924-RA
GO:0022890	inorganic cation transmembrane transporter activity	MF	3/63	470/29328	0.0803833	0.195491	3	1A_I11_VO_L_1_T_159276/226447|m.5261.mrna1/PITA_000038683-RA/PITA_000074647-RA
GO:0000347	THO complex	CC	1/63	39/29328	0.0804962	0.195491	1	PITAhm_002290-RA
GO:0006555	methionine metabolic process	BP	1/63	39/29328	0.0804962	0.195491	1	PITA_000006770-RA
GO:0030551	cyclic nucleotide binding	MF	1/63	39/29328	0.0804962	0.195491	1	PITA_000074647-RA
GO:0008219	cell death	BP	3/63	475/29328	0.0823727	0.197	3	PITA_000025939-RA/PITA_000046315-RA/PITA_000074647-RA
GO:0009521	photosystem	CC	1/63	40/29328	0.0824741	0.197	1	PITA_000004589-RA
GO:0009123	nucleoside monophosphate metabolic process	BP	2/63	222/29328	0.0825152	0.197	2	PITA_000006768-RA/PITA_000008846-RA
GO:0006631	fatty acid metabolic process	BP	3/63	476/29328	0.0827731	0.197	3	PITA_000060397-RA/PITA_000076577-RA/PITAhm_000457-RA
GO:0004028	3-chloroallyl aldehyde dehydrogenase activity	MF	1/63	41/29328	0.0844477	0.198996	1	PITAhm_001028-RA
GO:0016796	exonuclease activity, active with either ribo- or deoxyribonucleic acids and producing 5'-phosphomonoesters	MF	1/63	41/29328	0.0844477	0.198996	1	PITA_000071447-RA
GO:0042170	plastid membrane	CC	2/63	226/29328	0.0850652	0.199384	2	1A_I11_VO_L_1_T_159276/226447|m.5261.mrna1/PITA_000009924-RA
GO:0009514	glyoxysome	CC	1/63	42/29328	0.0864172	0.199384	1	PITAhm_000457-RA
GO:0009150	purine ribonucleotide metabolic process	BP	2/63	230/29328	0.0876392	0.199384	2	PITA_000006768-RA/PITA_000008846-RA
GO:0015979	photosynthesis	BP	2/63	231/29328	0.0882863	0.199384	2	PITA_000004589-RA/PITA_000042917-RA
GO:0004029	aldehyde dehydrogenase (NAD) activity	MF	1/63	43/29328	0.0883825	0.199384	1	PITAhm_001028-RA
GO:0009067	aspartate family amino acid biosynthetic process	BP	1/63	43/29328	0.0883825	0.199384	1	PITA_000006770-RA
GO:0019932	second-messenger-mediated signaling	BP	1/63	43/29328	0.0883825	0.199384	1	PITA_000074647-RA
GO:0031123	RNA 3'-end processing	BP	1/63	43/29328	0.0883825	0.199384	1	PITA_000042245-RA
GO:1990136	linoleate 9S-lipoxygenase activity	MF	1/63	43/29328	0.0883825	0.199384	1	PITA_000076577-RA
GO:0000038	very long-chain fatty acid metabolic process	BP	1/63	44/29328	0.0903436	0.201895	1	PITA_000060397-RA
GO:0071248	cellular response to metal ion	BP	1/63	44/29328	0.0903436	0.201895	1	PITA_000006770-RA
GO:0006163	purine nucleotide metabolic process	BP	2/63	237/29328	0.0921995	0.203403	2	PITA_000006768-RA/PITA_000008846-RA
GO:0004022	alcohol dehydrogenase (NAD) activity	MF	1/63	45/29328	0.0923006	0.203403	1	PITAhm_000683-RA
GO:0016417	S-acyltransferase activity	MF	1/63	45/29328	0.0923006	0.203403	1	PITA_000006768-RA
GO:0005217	intracellular ligand-gated ion channel activity	MF	1/63	46/29328	0.0942534	0.206749	1	PITA_000074647-RA
GO:0009259	ribonucleotide metabolic process	BP	2/63	242/29328	0.0954989	0.208521	2	PITA_000006768-RA/PITA_000008846-RA
GO:0006268	DNA unwinding involved in DNA replication	BP	1/63	48/29328	0.0981467	0.212354	1	PITAhm_002290-RA
GO:0006270	DNA replication initiation	BP	1/63	48/29328	0.0981467	0.212354	1	PITAhm_002290-RA
GO:0030684	preribosome	CC	1/63	49/29328	0.100087	0.215572	1	PITA_000046857-RA
GO:0015977	carbon fixation	BP	1/63	50/29328	0.102024	0.218753	1	PITA_000042917-RA
GO:0006098	pentose-phosphate shunt	BP	1/63	51/29328	0.103956	0.220906	1	PITA_000042917-RA
GO:0051156	glucose 6-phosphate metabolic process	BP	1/63	51/29328	0.103956	0.220906	1	PITA_000042917-RA
GO:0048569	post-embryonic animal organ development	BP	2/63	257/29328	0.105596	0.223012	2	PITA_000041326-RA/PITA_000076577-RA
GO:0010286	heat acclimation	BP	1/63	52/29328	0.105884	0.223012	1	PITA_000041326-RA
GO:0080008	Cul4-RING E3 ubiquitin ligase complex	CC	2/63	259/29328	0.106964	0.224295	2	PITA_000009568-RA/PITAhm_000485-RA
GO:0009789	positive regulation of abscisic acid-activated signaling pathway	BP	1/63	54/29328	0.109728	0.228081	1	PITAhm_000457-RA
GO:1901421	positive regulation of response to alcohol	BP	1/63	54/29328	0.109728	0.228081	1	PITAhm_000457-RA
GO:0019866	organelle inner membrane	CC	2/63	265/29328	0.111096	0.229921	2	PITA_000008846-RA/PITA_000043242-RA
GO:0006739	NADP metabolic process	BP	1/63	55/29328	0.111644	0.230054	1	PITA_000042917-RA
GO:0034660	ncRNA metabolic process	BP	2/63	267/29328	0.112483	0.230784	2	PITA_000030522-RA/PITA_000046857-RA
GO:0042278	purine nucleoside metabolic process	BP	2/63	269/29328	0.113874	0.231642	2	PITA_000006768-RA/PITA_000008846-RA
GO:0046128	purine ribonucleoside metabolic process	BP	2/63	269/29328	0.113874	0.231642	2	PITA_000006768-RA/PITA_000008846-RA
GO:0050660	flavin adenine dinucleotide binding	MF	2/63	270/29328	0.114572	0.232069	2	PITA_000007610-RA/PITA_000008846-RA
GO:0080135	regulation of cellular response to stress	BP	1/63	57/29328	0.115464	0.232884	1	PITAhm_000683-RA
GO:0010555	response to mannitol	BP	1/63	58/29328	0.117367	0.235725	1	PITAhm_001825-RA
GO:0005249	voltage-gated potassium channel activity	MF	1/63	59/29328	0.119267	0.237536	1	PITA_000074647-RA
GO:0022843	voltage-gated cation channel activity	MF	1/63	59/29328	0.119267	0.237536	1	PITA_000074647-RA
GO:0031966	mitochondrial membrane	CC	2/63	278/29328	0.120191	0.238378	2	PITA_000008846-RA/PITA_000043242-RA
GO:0009119	ribonucleoside metabolic process	BP	2/63	281/29328	0.122315	0.241045	2	PITA_000006768-RA/PITA_000008846-RA
GO:0010039	response to iron ion	BP	1/63	61/29328	0.123055	0.241045	1	PITA_000006770-RA
GO:0071241	cellular response to inorganic substance	BP	1/63	61/29328	0.123055	0.241045	1	PITA_000006770-RA
GO:0008514	organic anion transmembrane transporter activity	MF	1/63	63/29328	0.126826	0.24441	1	PITA_000009924-RA
GO:0015276	ligand-gated ion channel activity	MF	1/63	63/29328	0.126826	0.24441	1	PITA_000074647-RA
GO:0022834	ligand-gated channel activity	MF	1/63	63/29328	0.126826	0.24441	1	PITA_000074647-RA
GO:0044452	nucleolar part	CC	1/63	63/29328	0.126826	0.24441	1	PITA_000046857-RA
GO:0009743	response to carbohydrate	BP	2/63	295/29328	0.132351	0.254029	2	PITAhm_000683-RA/PITAhm_001825-RA
GO:0016569	covalent chromatin modification	BP	2/63	304/29328	0.138901	0.264938	2	PITA_000014171-RA/PITAhm_000485-RA
GO:0005355	glucose transmembrane transporter activity	MF	1/63	70/29328	0.139901	0.264938	1	PITA_000009924-RA
GO:0015145	monosaccharide transmembrane transporter activity	MF	1/63	71/29328	0.141753	0.264938	1	PITA_000009924-RA
GO:0015149	hexose transmembrane transporter activity	MF	1/63	71/29328	0.141753	0.264938	1	PITA_000009924-RA
GO:0005740	mitochondrial envelope	CC	2/63	309/29328	0.142571	0.264938	2	PITA_000008846-RA/PITA_000043242-RA
GO:0009116	nucleoside metabolic process	BP	2/63	310/29328	0.143307	0.264938	2	PITA_000006768-RA/PITA_000008846-RA
GO:0072521	purine-containing compound metabolic process	BP	2/63	310/29328	0.143307	0.264938	2	PITA_000006768-RA/PITA_000008846-RA
GO:0005267	potassium channel activity	MF	1/63	72/29328	0.143601	0.264938	1	PITA_000074647-RA
GO:0006635	fatty acid beta-oxidation	BP	1/63	72/29328	0.143601	0.264938	1	PITAhm_000457-RA
GO:0010480	microsporocyte differentiation	BP	1/63	72/29328	0.143601	0.264938	1	PITAhm_002164-RA
GO:0019682	glyceraldehyde-3-phosphate metabolic process	BP	1/63	74/29328	0.147285	0.268612	1	PITA_000042917-RA
GO:0034614	cellular response to reactive oxygen species	BP	1/63	74/29328	0.147285	0.268612	1	PITA_000006770-RA
GO:0048533	sporocyte differentiation	BP	1/63	74/29328	0.147285	0.268612	1	PITAhm_002164-RA
GO:0042254	ribosome biogenesis	BP	2/63	318/29328	0.149228	0.271117	2	PITA_000030522-RA/PITA_000046857-RA
GO:0009411	response to UV	BP	2/63	322/29328	0.152207	0.275478	2	PITA_000032619-RA/PITA_000042245-RA
GO:0032392	DNA geometric change	BP	1/63	78/29328	0.154607	0.27771	1	PITAhm_002290-RA
GO:0032508	DNA duplex unwinding	BP	1/63	78/29328	0.154607	0.27771	1	PITAhm_002290-RA
GO:0009062	fatty acid catabolic process	BP	1/63	79/29328	0.156428	0.279924	1	PITAhm_000457-RA
GO:0010565	regulation of cellular ketone metabolic process	BP	1/63	82/29328	0.161868	0.286428	1	PITA_000046315-RA
GO:0015718	monocarboxylic acid transport	BP	1/63	82/29328	0.161868	0.286428	1	PITA_000009924-RA
GO:0019395	fatty acid oxidation	BP	1/63	82/29328	0.161868	0.286428	1	PITAhm_000457-RA
GO:0010311	lateral root formation	BP	1/63	84/29328	0.165475	0.291726	1	PITA_000076577-RA
GO:0003678	DNA helicase activity	MF	1/63	85/29328	0.167273	0.293807	1	PITAhm_002290-RA
GO:0006081	cellular aldehyde metabolic process	BP	1/63	90/29328	0.176205	0.307229	1	PITA_000042917-RA
GO:0010584	pollen exine formation	BP	1/63	90/29328	0.176205	0.307229	1	PITAhm_000126-RA
GO:0043067	regulation of programmed cell death	BP	1/63	93/29328	0.181519	0.314192	1	PITA_000025939-RA
GO:0043094	cellular metabolic compound salvage	BP	1/63	93/29328	0.181519	0.314192	1	PITA_000006770-RA
GO:0008171	O-methyltransferase activity	MF	1/63	95/29328	0.185042	0.318288	1	PITA_000071447-RA
GO:0022900	electron transport chain	BP	1/63	96/29328	0.186799	0.318288	1	PITA_000008846-RA
GO:0015085	calcium ion transmembrane transporter activity	MF	1/63	97/29328	0.188551	0.318288	1	PITA_000074647-RA
GO:0008037	cell recognition	BP	1/63	99/29328	0.192045	0.318288	1	PITA_000014810-RA
GO:0009787	regulation of abscisic acid-activated signaling pathway	BP	1/63	99/29328	0.192045	0.318288	1	PITAhm_000457-RA
GO:0009875	pollen-pistil interaction	BP	1/63	99/29328	0.192045	0.318288	1	PITA_000014810-RA
GO:0048544	recognition of pollen	BP	1/63	99/29328	0.192045	0.318288	1	PITA_000014810-RA
GO:1901419	regulation of response to alcohol	BP	1/63	99/29328	0.192045	0.318288	1	PITAhm_000457-RA
GO:0016702	oxidoreductase activity, acting on single donors with incorporation of molecular oxygen, incorporation of two atoms of oxygen	MF	1/63	100/29328	0.193787	0.318288	1	PITA_000076577-RA
GO:0001666	response to hypoxia	BP	1/63	101/29328	0.195525	0.318288	1	PITAhm_000683-RA
GO:0009934	regulation of meristem structural organization	BP	1/63	101/29328	0.195525	0.318288	1	PITAhm_002164-RA
GO:0010208	pollen wall assembly	BP	1/63	101/29328	0.195525	0.318288	1	PITAhm_000126-RA
GO:0010927	cellular component assembly involved in morphogenesis	BP	1/63	101/29328	0.195525	0.318288	1	PITAhm_000126-RA
GO:0085029	extracellular matrix assembly	BP	1/63	101/29328	0.195525	0.318288	1	PITAhm_000126-RA
GO:0006096	glycolytic process	BP	1/63	102/29328	0.197259	0.318288	1	PITA_000006768-RA
GO:0006757	ATP generation from ADP	BP	1/63	102/29328	0.197259	0.318288	1	PITA_000006768-RA
GO:0009135	purine nucleoside diphosphate metabolic process	BP	1/63	102/29328	0.197259	0.318288	1	PITA_000006768-RA
GO:0009179	purine ribonucleoside diphosphate metabolic process	BP	1/63	102/29328	0.197259	0.318288	1	PITA_000006768-RA
GO:0009185	ribonucleoside diphosphate metabolic process	BP	1/63	102/29328	0.197259	0.318288	1	PITA_000006768-RA
GO:0046031	ADP metabolic process	BP	1/63	102/29328	0.197259	0.318288	1	PITA_000006768-RA
GO:0006165	nucleoside diphosphate phosphorylation	BP	1/63	105/29328	0.202439	0.322355	1	PITA_000006768-RA
GO:0016860	intramolecular oxidoreductase activity	MF	1/63	105/29328	0.202439	0.322355	1	PITA_000042917-RA
GO:0005261	cation channel activity	MF	1/63	106/29328	0.204158	0.322355	1	PITA_000074647-RA
GO:0034599	cellular response to oxidative stress	BP	1/63	106/29328	0.204158	0.322355	1	PITA_000006770-RA
GO:0046939	nucleotide phosphorylation	BP	1/63	106/29328	0.204158	0.322355	1	PITA_000006768-RA
GO:0002218	activation of innate immune response	BP	1/63	107/29328	0.205874	0.322355	1	PITA_000048451-RA
GO:0002253	activation of immune response	BP	1/63	107/29328	0.205874	0.322355	1	PITA_000048451-RA
GO:0009967	positive regulation of signal transduction	BP	1/63	107/29328	0.205874	0.322355	1	PITAhm_000457-RA
GO:0023056	positive regulation of signaling	BP	1/63	107/29328	0.205874	0.322355	1	PITAhm_000457-RA
GO:0033612	receptor serine/threonine kinase binding	MF	1/63	108/29328	0.207586	0.322912	1	PITAhm_002164-RA
GO:0043621	protein self-association	MF	1/63	108/29328	0.207586	0.322912	1	PITAhm_002164-RA
GO:0010647	positive regulation of cell communication	BP	1/63	109/29328	0.209295	0.323615	1	PITAhm_000457-RA
GO:0009814	defense response, incompatible interaction	BP	2/63	398/29328	0.210651	0.323615	2	PITA_000000039-RA/PITA_000076577-RA
GO:0046873	metal ion transmembrane transporter activity	MF	2/63	398/29328	0.210651	0.323615	2	1A_I11_VO_L_1_T_159276/226447|m.5261.mrna1/PITA_000074647-RA
GO:0005777	peroxisome	CC	2/63	399/29328	0.211437	0.323615	2	PITA_000029018-RA/PITAhm_000457-RA
GO:0042579	microbody	CC	2/63	399/29328	0.211437	0.323615	2	PITA_000029018-RA/PITAhm_000457-RA
GO:0009132	nucleoside diphosphate metabolic process	BP	1/63	113/29328	0.216092	0.326461	1	PITA_000006768-RA
GO:0006397	mRNA processing	BP	2/63	406/29328	0.21695	0.326461	2	PITA_000065699-RA/PITAhm_001825-RA
GO:0006732	coenzyme metabolic process	BP	2/63	406/29328	0.21695	0.326461	2	PITA_000006768-RA/PITA_000042917-RA
GO:0080134	regulation of response to stress	BP	2/63	407/29328	0.217739	0.326461	2	PITA_000048451-RA/PITAhm_000683-RA
GO:0016701	oxidoreductase activity, acting on single donors with incorporation of molecular oxygen	MF	1/63	114/29328	0.217783	0.326461	1	PITA_000076577-RA
GO:0048646	anatomical structure formation involved in morphogenesis	BP	2/63	409/29328	0.219317	0.326461	2	PITA_000076577-RA/PITAhm_000126-RA
GO:0009744	response to sucrose	BP	1/63	115/29328	0.21947	0.326461	1	PITAhm_000683-RA
GO:0036293	response to decreased oxygen levels	BP	1/63	115/29328	0.21947	0.326461	1	PITAhm_000683-RA
GO:0070482	response to oxygen levels	BP	1/63	115/29328	0.21947	0.326461	1	PITAhm_000683-RA
GO:0008094	DNA-dependent ATPase activity	MF	1/63	116/29328	0.221153	0.326696	1	PITAhm_002290-RA
GO:0009066	aspartate family amino acid metabolic process	BP	1/63	116/29328	0.221153	0.326696	1	PITA_000006770-RA
GO:0042802	identical protein binding	MF	2/63	412/29328	0.221687	0.326696	2	PITA_000006770-RA/PITAhm_000683-RA
GO:0006261	DNA-dependent DNA replication	BP	1/63	117/29328	0.222833	0.327371	1	PITAhm_002290-RA
GO:0022411	cellular component disassembly	BP	1/63	118/29328	0.224509	0.328819	1	PITA_000076577-RA
GO:1901657	glycosyl compound metabolic process	BP	2/63	420/29328	0.228016	0.332931	2	PITA_000006768-RA/PITA_000008846-RA
GO:0006090	pyruvate metabolic process	BP	1/63	123/29328	0.232836	0.338566	1	PITA_000006768-RA
GO:0030170	pyridoxal phosphate binding	MF	1/63	124/29328	0.234491	0.338566	1	PITA_000025939-RA
GO:0010101	post-embryonic root morphogenesis	BP	1/63	125/29328	0.236143	0.338566	1	PITA_000076577-RA
GO:0010102	lateral root morphogenesis	BP	1/63	125/29328	0.236143	0.338566	1	PITA_000076577-RA
GO:0034285	response to disaccharide	BP	1/63	125/29328	0.236143	0.338566	1	PITAhm_000683-RA
GO:0045089	positive regulation of innate immune response	BP	1/63	125/29328	0.236143	0.338566	1	PITA_000048451-RA
GO:0022618	ribonucleoprotein complex assembly	BP	1/63	126/29328	0.23779	0.339905	1	PITA_000065699-RA
GO:1901698	response to nitrogen compound	BP	2/63	434/29328	0.239123	0.34051	2	PITA_000006770-RA/PITAhm_000683-RA
GO:0002684	positive regulation of immune system process	BP	1/63	128/29328	0.241076	0.34051	1	PITA_000048451-RA
GO:0050778	positive regulation of immune response	BP	1/63	128/29328	0.241076	0.34051	1	PITA_000048451-RA
GO:0071826	ribonucleoprotein complex subunit organization	BP	1/63	128/29328	0.241076	0.34051	1	PITA_000065699-RA
GO:0009817	defense response to fungus, incompatible interaction	BP	1/63	129/29328	0.242713	0.340801	1	PITA_000000039-RA
GO:0072329	monocarboxylic acid catabolic process	BP	1/63	129/29328	0.242713	0.340801	1	PITAhm_000457-RA
GO:0005102	signaling receptor binding	MF	1/63	130/29328	0.244347	0.341083	1	PITAhm_002164-RA
GO:2000280	regulation of root development	BP	1/63	130/29328	0.244347	0.341083	1	PITA_000041326-RA
GO:0009627	systemic acquired resistance	BP	1/63	131/29328	0.245977	0.341356	1	PITA_000000039-RA
GO:0042752	regulation of circadian rhythm	BP	1/63	131/29328	0.245977	0.341356	1	PITAhm_001825-RA
GO:0016607	nuclear speck	CC	1/63	132/29328	0.247604	0.342615	1	PITAhm_001825-RA
GO:0009055	electron transfer activity	MF	1/63	135/29328	0.252465	0.348328	1	PITA_000038683-RA
GO:0005834	heterotrimeric G-protein complex	CC	1/63	137/29328	0.255688	0.350273	1	PITAhm_000485-RA
GO:1905360	GTPase complex	CC	1/63	137/29328	0.255688	0.350273	1	PITAhm_000485-RA
GO:0010941	regulation of cell death	BP	1/63	138/29328	0.257294	0.350273	1	PITA_000025939-RA
GO:0031234	extrinsic component of cytoplasmic side of plasma membrane	CC	1/63	138/29328	0.257294	0.350273	1	PITAhm_000485-RA
GO:0005244	voltage-gated ion channel activity	MF	1/63	139/29328	0.258897	0.350273	1	PITA_000074647-RA
GO:0022832	voltage-gated channel activity	MF	1/63	139/29328	0.258897	0.350273	1	PITA_000074647-RA
GO:0005507	copper ion binding	MF	2/63	459/29328	0.259025	0.350273	2	PITA_000006768-RA/PITA_000038683-RA
GO:0009898	cytoplasmic side of plasma membrane	CC	1/63	140/29328	0.260497	0.351265	1	PITAhm_000485-RA
GO:0019897	extrinsic component of plasma membrane	CC	1/63	141/29328	0.262093	0.352419	1	PITAhm_000485-RA
GO:0031349	positive regulation of defense response	BP	1/63	143/29328	0.265275	0.355693	1	PITA_000048451-RA
GO:1901699	cellular response to nitrogen compound	BP	1/63	144/29328	0.266861	0.356814	1	PITA_000006770-RA
GO:0009735	response to cytokinin	BP	2/63	471/29328	0.268594	0.358125	2	PITA_000042917-RA/PITA_000043242-RA
GO:0098562	cytoplasmic side of membrane	CC	1/63	148/29328	0.273171	0.363211	1	PITAhm_000485-RA
GO:0042180	cellular ketone metabolic process	BP	1/63	152/29328	0.279428	0.369466	1	PITA_000046315-RA
GO:0045088	regulation of innate immune response	BP	1/63	152/29328	0.279428	0.369466	1	PITA_000048451-RA
GO:0000302	response to reactive oxygen species	BP	2/63	488/29328	0.28215	0.371513	2	PITA_000006770-RA/PITAhm_000683-RA
GO:0016407	acetyltransferase activity	MF	1/63	154/29328	0.282537	0.371513	1	PITA_000006768-RA
GO:1990267	NA		1/63	156/29328	0.285632	0.374548	1	PITA_000006770-RA
GO:0050776	regulation of immune response	BP	1/63	157/29328	0.287175	0.375537	1	PITA_000048451-RA
GO:0030198	extracellular matrix organization	BP	1/63	159/29328	0.290251	0.377485	1	PITAhm_000126-RA
GO:0043062	extracellular structure organization	BP	1/63	159/29328	0.290251	0.377485	1	PITAhm_000126-RA
GO:0044242	cellular lipid catabolic process	BP	1/63	162/29328	0.29484	0.381369	1	PITAhm_000457-RA
GO:0044724	NA		1/63	162/29328	0.29484	0.381369	1	PITA_000006768-RA
GO:0016604	nuclear body	CC	1/63	164/29328	0.297883	0.384261	1	PITAhm_001825-RA
GO:0009816	defense response to bacterium, incompatible interaction	BP	1/63	167/29328	0.302423	0.389064	1	PITA_000076577-RA
GO:0098797	plasma membrane protein complex	CC	1/63	170/29328	0.306935	0.393803	1	PITAhm_000485-RA
GO:0002682	regulation of immune system process	BP	1/63	172/29328	0.309927	0.396573	1	PITA_000048451-RA
GO:0098552	side of membrane	CC	1/63	173/29328	0.311418	0.397412	1	PITAhm_000485-RA
GO:0072509	divalent inorganic cation transmembrane transporter activity	MF	1/63	178/29328	0.318826	0.405778	1	PITA_000074647-RA
GO:0006813	potassium ion transport	BP	1/63	182/29328	0.324696	0.412147	1	1A_I11_VO_L_1_T_159276/226447|m.5261.mrna1
GO:0051119	sugar transmembrane transporter activity	MF	1/63	183/29328	0.326155	0.412899	1	PITA_000009924-RA
GO:0010150	leaf senescence	BP	1/63	184/29328	0.327612	0.413643	1	PITA_000080552-RA
GO:0006260	DNA replication	BP	1/63	187/29328	0.331963	0.418028	1	PITAhm_002290-RA
GO:0022836	gated channel activity	MF	1/63	191/29328	0.337722	0.424157	1	PITA_000074647-RA
GO:0010260	animal organ senescence	BP	1/63	194/29328	0.342009	0.428411	1	PITA_000080552-RA
GO:0042542	response to hydrogen peroxide	BP	1/63	197/29328	0.346268	0.431475	1	PITAhm_000683-RA
GO:0048653	anther development	BP	1/63	197/29328	0.346268	0.431475	1	PITAhm_002164-RA
GO:1901607	alpha-amino acid biosynthetic process	BP	1/63	199/29328	0.349093	0.433859	1	PITA_000006770-RA
GO:0007623	circadian rhythm	BP	1/63	204/29328	0.356102	0.441418	1	PITAhm_001825-RA
GO:0019898	extrinsic component of membrane	CC	1/63	212/29328	0.367162	0.453945	1	PITAhm_000485-RA
GO:0071103	DNA conformation change	BP	1/63	214/29328	0.369897	0.456143	1	PITAhm_002290-RA
GO:0048511	rhythmic process	BP	1/63	216/29328	0.372622	0.45762	1	PITAhm_001825-RA
GO:0005216	ion channel activity	MF	1/63	217/29328	0.373979	0.45762	1	PITA_000074647-RA
GO:0048581	negative regulation of post-embryonic development	BP	1/63	217/29328	0.373979	0.45762	1	PITA_000041326-RA
GO:0051241	negative regulation of multicellular organismal process	BP	1/63	224/29328	0.383402	0.467948	1	PITA_000041326-RA
GO:0004386	helicase activity	MF	1/63	225/29328	0.384737	0.468376	1	PITAhm_002290-RA
GO:0046395	carboxylic acid catabolic process	BP	1/63	228/29328	0.388724	0.472022	1	PITAhm_000457-RA
GO:0006857	oligopeptide transport	BP	1/63	231/29328	0.392686	0.474412	1	PITA_000014100-RA
GO:0015833	peptide transport	BP	1/63	231/29328	0.392686	0.474412	1	PITA_000014100-RA
GO:0010075	regulation of meristem growth	BP	1/63	233/29328	0.395313	0.476377	1	PITAhm_002164-RA
GO:0016054	organic acid catabolic process	BP	1/63	236/29328	0.399233	0.478677	1	PITAhm_000457-RA
GO:0051093	negative regulation of developmental process	BP	1/63	236/29328	0.399233	0.478677	1	PITA_000041326-RA
GO:0009933	meristem structural organization	BP	1/63	238/29328	0.401832	0.480583	1	PITAhm_002164-RA
GO:0010228	vegetative to reproductive phase transition of meristem	BP	1/63	239/29328	0.403127	0.480924	1	PITAhm_001825-RA
GO:0042803	protein homodimerization activity	MF	1/63	242/29328	0.406997	0.483119	1	PITAhm_000683-RA
GO:0042886	amide transport	BP	1/63	242/29328	0.406997	0.483119	1	PITA_000014100-RA
GO:0022603	regulation of anatomical structure morphogenesis	BP	1/63	243/29328	0.408282	0.483438	1	PITAhm_002164-RA
GO:0008652	cellular amino acid biosynthetic process	BP	1/63	246/29328	0.412118	0.486445	1	PITA_000006770-RA
GO:0035266	meristem growth	BP	1/63	247/29328	0.413392	0.486445	1	PITAhm_002164-RA
GO:0009636	response to toxic substance	BP	1/63	249/29328	0.415931	0.486445	1	PITA_000007610-RA
GO:0048443	stamen development	BP	1/63	249/29328	0.415931	0.486445	1	PITAhm_002164-RA
GO:0048466	androecium development	BP	1/63	249/29328	0.415931	0.486445	1	PITAhm_002164-RA
GO:0015293	symporter activity	MF	1/63	251/29328	0.418459	0.488202	1	PITA_000014100-RA
GO:0048532	anatomical structure arrangement	BP	1/63	253/29328	0.420976	0.488743	1	PITAhm_002164-RA
GO:0080167	response to karrikin	BP	1/63	253/29328	0.420976	0.488743	1	PITA_000004589-RA
GO:0008509	anion transmembrane transporter activity	MF	1/63	261/29328	0.430939	0.499092	1	PITA_000009924-RA
GO:0015144	carbohydrate transmembrane transporter activity	MF	1/63	271/29328	0.443155	0.510755	1	PITA_000009924-RA
GO:1901476	NA		1/63	271/29328	0.443155	0.510755	1	PITA_000009924-RA
GO:0015672	monovalent inorganic cation transport	BP	1/63	279/29328	0.452742	0.520544	1	1A_I11_VO_L_1_T_159276/226447|m.5261.mrna1
GO:0044282	small molecule catabolic process	BP	1/63	286/29328	0.460997	0.527487	1	PITAhm_000457-RA
GO:0048509	regulation of meristem development	BP	1/63	286/29328	0.460997	0.527487	1	PITAhm_002164-RA
GO:0051213	dioxygenase activity	MF	1/63	288/29328	0.463333	0.528888	1	PITA_000076577-RA
GO:0046942	carboxylic acid transport	BP	1/63	291/29328	0.466818	0.531592	1	PITA_000009924-RA
GO:0015711	organic anion transport	BP	1/63	296/29328	0.472577	0.536866	1	PITA_000009924-RA
GO:0009451	RNA modification	BP	1/63	297/29328	0.473722	0.536885	1	PITA_000046857-RA
GO:0099600	NA		1/63	300/29328	0.477141	0.539475	1	PITA_000074647-RA
GO:0043168	anion binding	MF	1/63	303/29328	0.480538	0.541983	1	PITA_000025939-RA
GO:0010243	response to organonitrogen compound	BP	1/63	306/29328	0.483913	0.541983	1	PITAhm_000683-RA
GO:0022838	substrate-specific channel activity	MF	1/63	306/29328	0.483913	0.541983	1	PITA_000074647-RA
GO:0045893	positive regulation of transcription, DNA-templated	BP	1/63	306/29328	0.483913	0.541983	1	PITAhm_001825-RA
GO:0009886	post-embryonic animal morphogenesis	BP	1/63	309/29328	0.487267	0.544387	1	PITA_000076577-RA
GO:1902680	positive regulation of RNA biosynthetic process	BP	1/63	311/29328	0.489491	0.544387	1	PITAhm_001825-RA
GO:1903508	positive regulation of nucleic acid-templated transcription	BP	1/63	311/29328	0.489491	0.544387	1	PITAhm_001825-RA
GO:0051254	positive regulation of RNA metabolic process	BP	1/63	321/29328	0.500469	0.554725	1	PITAhm_001825-RA
GO:0007568	aging	BP	1/63	322/29328	0.501554	0.554725	1	PITA_000080552-RA
GO:0048638	regulation of developmental growth	BP	1/63	324/29328	0.503717	0.554725	1	PITAhm_002164-RA
GO:0045935	positive regulation of nucleobase-containing compound metabolic process	BP	1/63	325/29328	0.504795	0.554725	1	PITAhm_001825-RA
GO:0015267	channel activity	MF	1/63	326/29328	0.50587	0.554725	1	PITA_000074647-RA
GO:0022803	passive transmembrane transporter activity	MF	1/63	326/29328	0.50587	0.554725	1	PITA_000074647-RA
GO:0010073	meristem maintenance	BP	1/63	327/29328	0.506944	0.554725	1	PITAhm_002164-RA
GO:0009845	seed germination	BP	1/63	330/29328	0.51015	0.556838	1	PITA_000014171-RA
GO:0005516	calmodulin binding	MF	1/63	331/29328	0.511214	0.556838	1	PITA_000074647-RA
GO:0090351	seedling development	BP	1/63	341/29328	0.521732	0.566832	1	PITA_000014171-RA
GO:0031347	regulation of defense response	BP	1/63	342/29328	0.522772	0.566832	1	PITA_000048451-RA
GO:0008289	lipid binding	MF	1/63	353/29328	0.53406	0.577756	1	PITA_000004589-RA
GO:0048438	floral whorl development	BP	1/63	355/29328	0.536084	0.578184	1	PITAhm_002164-RA
GO:0009738	abscisic acid-activated signaling pathway	BP	1/63	357/29328	0.538099	0.578184	1	PITAhm_000457-RA
GO:1901605	alpha-amino acid metabolic process	BP	1/63	357/29328	0.538099	0.578184	1	PITA_000006770-RA
GO:0010557	positive regulation of macromolecule biosynthetic process	BP	1/63	362/29328	0.5431	0.582243	1	PITAhm_001825-RA
GO:0009856	pollination	BP	1/63	365/29328	0.546075	0.582807	1	PITA_000014810-RA
GO:0044706	multi-multicellular organism process	BP	1/63	365/29328	0.546075	0.582807	1	PITA_000014810-RA
GO:0019001	guanyl nucleotide binding	MF	1/63	369/29328	0.550012	0.584388	1	PITA_000074647-RA
GO:0032561	guanyl ribonucleotide binding	MF	1/63	369/29328	0.550012	0.584388	1	PITA_000074647-RA
GO:0009809	lignin biosynthetic process	BP	1/63	373/29328	0.553915	0.587224	1	PITA_000071447-RA
GO:0016853	isomerase activity	MF	1/63	375/29328	0.555854	0.587686	1	PITA_000042917-RA
GO:0010628	positive regulation of gene expression	BP	1/63	376/29328	0.556821	0.587686	1	PITAhm_001825-RA
GO:0072593	reactive oxygen species metabolic process	BP	1/63	382/29328	0.562576	0.592447	1	PITA_000007610-RA
GO:0051173	positive regulation of nitrogen compound metabolic process	BP	1/63	392/29328	0.572005	0.601047	1	PITAhm_001825-RA
GO:0048437	floral organ development	BP	1/63	406/29328	0.584871	0.610798	1	PITAhm_002164-RA
GO:0009966	regulation of signal transduction	BP	1/63	408/29328	0.586677	0.610798	1	PITAhm_000457-RA
GO:0023051	regulation of signaling	BP	1/63	409/29328	0.587578	0.610798	1	PITAhm_000457-RA
GO:0010646	regulation of cell communication	BP	1/63	411/29328	0.589373	0.610798	1	PITAhm_000457-RA
GO:0044451	nucleoplasm part	CC	1/63	412/29328	0.590267	0.610798	1	PITAhm_001825-RA
GO:0071215	cellular response to abscisic acid stimulus	BP	1/63	412/29328	0.590267	0.610798	1	PITAhm_000457-RA
GO:0097306	cellular response to alcohol	BP	1/63	412/29328	0.590267	0.610798	1	PITAhm_000457-RA
GO:0004872	NA	NA	1/63	419/29328	0.596476	0.614551	1	PITA_000074647-RA
GO:0060089	molecular transducer activity	MF	1/63	419/29328	0.596476	0.614551	1	PITA_000074647-RA
GO:0031328	positive regulation of cellular biosynthetic process	BP	1/63	436/29328	0.611172	0.628332	1	PITAhm_001825-RA
GO:0009555	pollen development	BP	1/63	441/29328	0.615393	0.631308	1	PITAhm_000126-RA
GO:0010015	root morphogenesis	BP	1/63	444/29328	0.617904	0.632521	1	PITA_000076577-RA
GO:0009891	positive regulation of biosynthetic process	BP	1/63	453/29328	0.62534	0.63876	1	PITAhm_001825-RA
GO:0009808	lignin metabolic process	BP	1/63	466/29328	0.635831	0.648085	1	PITA_000071447-RA
GO:0005802	trans-Golgi network	CC	1/63	472/29328	0.640575	0.651525	1	PITA_000087509-RA
GO:0050832	defense response to fungus	BP	1/63	476/29328	0.643704	0.652709	1	PITA_000000039-RA
GO:0044703	multi-organism reproductive process	BP	1/63	477/29328	0.644482	0.652709	1	PITA_000014810-RA
GO:0016042	lipid catabolic process	BP	1/63	479/29328	0.646033	0.652891	1	PITAhm_000457-RA
GO:0006520	cellular amino acid metabolic process	BP	1/63	481/29328	0.647577	0.653065	1	PITA_000006770-RA
GO:0034622	cellular protein-containing complex assembly	BP	1/63	487/29328	0.65217	0.656307	1	PITA_000065699-RA
GO:0030246	carbohydrate binding	MF	1/63	493/29328	0.656705	0.659476	1	PITA_000014810-RA
GO:0098791	Golgi subcompartment	CC	1/63	496/29328	0.65895	0.660337	1	PITA_000087509-RA
GO:0019825	oxygen binding	MF	1/63	500/29328	0.661921	0.661921	1	PITA_000091299-RA
