# Supplementary material for: Genetic Variation Related to High Elevation Adaptation Revealed by Common Garden Experiments in Pinus yunnanensis
Source: Front Genet. 2020 Feb 11;10:1405. doi: 10.3389/fgene.2019.01405 (PMC7027398; doi:10.3389/fgene.2019.01405)
Supplement: Supplementary file 9 [file Table_8.xlsx]

## Sheet: Table S8
Table S8. Annotation of 87 overlapping outlier SNPs between two comparisons, KM(LZ) vs. ALL(KM) and KM(LZ) vs. KM-YL(KM). Ref: reference allele; Alt: alternate allele; Effect: annotated using Sequence Ontology terms; HGVS_C: HGVS (http://www.hgvs.org/) annotation for variant in DNA level; HGVS_P: HGVS annotation for variant in protein level; Impact: a simple estimation of putative impact/deleteri…
Scaffold	Positon	Ref	Alt	Effect	Pinus taeda gene id	HGVS_C	HGVS_P	Impact	Arabidopsis gene id	TF family	Tair function description
C32121094	10592	C	T	synonymous_variant	PITA_000088265-RA	c.889C>T	p.Leu297Leu	LOW	AT4G36470	NONE	S-adenosyl-L-methionine-dependent methyltransferases superfamily protein;(source:Araport11)
C32565270	146920	G	A	synonymous_variant	PITA_000032619-RA	c.630C>T	p.Ala210Ala	LOW	AT5G07990	NONE	Required for flavonoid 3' hydroxylase activity. Enzyme abundance relative to CHS determines Quercetin/Kaempferol metabolite ratio. The mRNA is cell-to-cell mobile.
C32565270	146923	C	T	synonymous_variant	PITA_000032619-RA	c.627G>A	p.Lys209Lys	LOW	AT5G07990	NONE	Required for flavonoid 4' hydroxylase activity. Enzyme abundance relative to CHS determines Quercetin/Kaempferol metabolite ratio. The mRNA is cell-to-cell mobile.
C32565270	146932	C	T	synonymous_variant	PITA_000032619-RA	c.618G>A	p.Gln206Gln	LOW	AT5G07990	NONE	Required for flavonoid 5' hydroxylase activity. Enzyme abundance relative to CHS determines Quercetin/Kaempferol metabolite ratio. The mRNA is cell-to-cell mobile.
C32565270	146998	C	T	synonymous_variant	PITA_000032619-RA	c.552G>A	p.Leu184Leu	LOW	AT5G07990	NONE	Required for flavonoid 6' hydroxylase activity. Enzyme abundance relative to CHS determines Quercetin/Kaempferol metabolite ratio. The mRNA is cell-to-cell mobile.
C32565270	147108	C	T	missense_variant	PITA_000032619-RA	c.442G>A	p.Gly148Ser	MODERATE	AT5G07990	NONE	Required for flavonoid 7' hydroxylase activity. Enzyme abundance relative to CHS determines Quercetin/Kaempferol metabolite ratio. The mRNA is cell-to-cell mobile.
C32565270	147466	G	A	synonymous_variant	PITA_000032619-RA	c.84C>T	p.Leu28Leu	LOW	AT5G07990	NONE	Required for flavonoid 8' hydroxylase activity. Enzyme abundance relative to CHS determines Quercetin/Kaempferol metabolite ratio. The mRNA is cell-to-cell mobile.
C32571248	326502	T	C	intergenic_region	NONE	n.326502T>C	NONE	MODIFIER	NONE	NONE	NONE
scaffold159460.1	113426	A	G	synonymous_variant	PITA_000041284-RA	c.927A>G	p.Gly309Gly	LOW	AT5G12400	NONE	PHD-finger and DNA binding domain-containing protein;(source:Araport11)
scaffold265731	53968	T	A	missense_variant	PITA_000041326-RA	c.871A>T	p.Thr291Ser	MODERATE	AT1G77000	NONE	AtSKP2;2 is a homolog of human SKP2, the human F-box protein that recruits E2F1. Contains an F-box motif at the N-terminal region and a C-terminal Leu-rich repeat domain. Forms part of an E3-ubiquitin-ligase SCF (Skp1, cullin, F-box) complex and recruits phosphorylated AtE2Fc, a transcriptional factor that might play a role in cell division and during the transition from skotomorphogenesis to pho…
scaffold265731	54352	A	G	missense_variant	PITA_000041326-RA	c.580T>C	p.Cys194Arg	MODERATE	AT1G77000	NONE	AtSKP2;2 is a homolog of human SKP2, the human F-box protein that recruits E2F1. Contains an F-box motif at the N-terminal region and a C-terminal Leu-rich repeat domain. Forms part of an E3-ubiquitin-ligase SCF (Skp1, cullin, F-box) complex and recruits phosphorylated AtE2Fc, a transcriptional factor that might play a role in cell division and during the transition from skotomorphogenesis to pho…
scaffold265731	55999	A	C	synonymous_variant	PITA_000041326-RA	c.465T>G	p.Thr155Thr	LOW	AT1G77000	NONE	AtSKP2;2 is a homolog of human SKP2, the human F-box protein that recruits E2F1. Contains an F-box motif at the N-terminal region and a C-terminal Leu-rich repeat domain. Forms part of an E3-ubiquitin-ligase SCF (Skp1, cullin, F-box) complex and recruits phosphorylated AtE2Fc, a transcriptional factor that might play a role in cell division and during the transition from skotomorphogenesis to pho…
scaffold428274.2	37196	A	G	missense_variant	PITA_000044887-RA	c.121A>G	p.Thr41Ala	MODERATE	AT4G28706	NONE	pfkB-like carbohydrate kinase family protein;(source:Araport11)
scaffold439451	6733	G	A	upstream_gene_variant	PITA_000091299-RA	c.-31C>T	NONE	MODIFIER	AT5G07990	NONE	Required for flavonoid 3' hydroxylase activity. Enzyme abundance relative to CHS determines Quercetin/Kaempferol metabolite ratio. The mRNA is cell-to-cell mobile.
scaffold477181	211420	G	A	missense_variant	PITA_000028012-RA	c.199C>T	p.Pro67Ser	MODERATE	AT1G08420	NONE	BRI1 suppressor 1 (BSU1)-like 2;(source:Araport11)
scaffold5184.1	44239	G	A	synonymous_variant	PITA_000046315-RA	c.759G>A	p.Val253Val	LOW	AT1G29690	NONE	Encodes a protein containing a domain with significant homology to the MACPF (membrane attack complex and perforin) domain of complements and perforin proteins that are involved in innate immunity in animals. Transgenic cad1-1 mutant plants show lesions seen in the hypersensitive response, as well as a spontaneous activation of expression of pathogenesis-related genes and leading to a 32-fold inc…
scaffold606809.1	73754	G	A	synonymous_variant	PITA_000042917-RA	c.570C>T	p.Gly190Gly	LOW	AT3G04790	NONE	Ribose 5-phosphate isomerase, type A protein;(source:Araport11)
scaffold628721.2	5675	G	C	missense_variant	PITA_000093932-RA	c.290C>G	p.Thr97Ser	MODERATE	AT3G51510	NONE	transmembrane protein;(source:Araport12)
scaffold628721.2	5844	G	T	missense_variant	PITA_000093932-RA	c.121C>A	p.His41Asn	MODERATE	AT3G51510	NONE	transmembrane protein;(source:Araport12)
scaffold652130	23813	G	A	missense_variant	PITA_000068850-RA	c.2402G>A	p.Arg801Lys	MODERATE	AT2G26650	NONE	Encodes AKT1, a member of the Shaker family inward rectifying potassium channel predominantly expressed in predominantly in root hairs and root endodermis. This family includes five groups based on phylogenetic analysis (FEBS Letters (2007) 581: 2357): I (inward rectifying channel): AKT1 (AT2G26650), AKT5 (AT4G32500) and SPIK (also known as AKT6, AT2G25600); II (inward rectifying channel): KAT1 (…
scaffold718562	27840	G	A	3_prime_UTR_variant	PITA_000057882-RA	c.*5C>T	NONE	MODIFIER	AT2G37520	NONE	Acyl-CoA N-acyltransferase with RING/FYVE/PHD-type zinc finger domain-containing protein;(source:Araport11)
scaffold749383	8892	C	G	downstream_gene_variant	PITA_000092661-RA	c.*6G>C	NONE	MODIFIER	AT1G67090	NONE	Encodes a member of the Rubisco small subunit (RBCS) multigene family: RBCS1A (At1g67090), RBCS1B (At5g38430), RBCS2B (At5g38420), and RBCS3B (At5g38410). Functions to yield sufficient Rubisco content for leaf photosynthetic capacity.
scaffold768750	29044	C	A	upstream_gene_variant	PITA_000039107-RA	c.-96C>A	NONE	MODIFIER	AT5G17600	NONE	RING/U-box superfamily protein;(source:Araport11)
scaffold768750	29066	A	G	upstream_gene_variant	PITA_000039107-RA	c.-74A>G	NONE	MODIFIER	AT5G17600	NONE	RING/U-box superfamily protein;(source:Araport11)
scaffold768750	29745	C	T	synonymous_variant	PITA_000039107-RA	c.555C>T	p.Ile185Ile	LOW	AT5G17600	NONE	RING/U-box superfamily protein;(source:Araport11)
scaffold768750	30243	G	C	synonymous_variant	PITA_000039107-RA	c.1053G>C	p.Ser351Ser	LOW	AT5G17600	NONE	RING/U-box superfamily protein;(source:Araport11)
scaffold770430	23741	T	C	synonymous_variant	PITA_000060208-RA	c.264A>G	p.Ser88Ser	LOW	AT3G57880	NONE	Required for maintenance of inflorescence and shoot SAMs and normal development of the derived vascular cambium, functions in the SAM to promote continuous organogenesis, affects SAM development through STM, where it affects intracellular localization of STM in SAM cells in the peripheral region and prevents STM localization toward the cell wall of SAM cells in the peripheral region.
scaffold897478.1	3732	G	A	intergenic_region	NONE	NONE	NONE	MODIFIER	NONE	NONE	NONE
scaffold897478.1	3765	A	G	intergenic_region	NONE	NONE	NONE	MODIFIER	NONE	NONE	NONE
scaffold897478.1	4361	G	A	intergenic_region	NONE	NONE	NONE	MODIFIER	NONE	NONE	NONE
scaffold897478.1	4373	G	T	intergenic_region	NONE	NONE	NONE	MODIFIER	NONE	NONE	NONE
scaffold897478.1	4534	G	A	intergenic_region	NONE	NONE	NONE	MODIFIER	NONE	NONE	NONE
scaffold897478.1	4559	T	C	intergenic_region	NONE	NONE	NONE	MODIFIER	NONE	NONE	NONE
scaffold897555.2	53834	C	T	missense_variant	PITA_000065699-RA	c.202G>A	p.Val68Ile	MODERATE	AT1G54380	NONE	Encodes GEMIN2, a spliceosomal small nuclear ribonucleoprotein assembly factor conserved from yeast to humans. GEMIN2 is a key component of a posttranscriptional regulatory mechanism that ensures the appropriate acclimation of plants to daily and seasonal changes in temperature conditions. It controls the alternative splicing of several circadian clock genes and attenuates the effects of temperat…
scaffold897733.2	13864	C	T	synonymous_variant	PITA_000068898-RA	c.63C>T	p.His21His	LOW	AT1G49850	NONE	RING/U-box superfamily protein;(source:Araport15)
scaffold897733.2	13898	G	C	missense_variant	PITA_000068898-RA	c.97G>C	p.Asp33His	MODERATE	AT1G49850	NONE	RING/U-box superfamily protein;(source:Araport16)
scaffold897733.2	17403	G	T	missense_variant	PITA_000068898-RA	c.982G>T	p.Ala328Ser	MODERATE	AT1G49850	NONE	RING/U-box superfamily protein;(source:Araport17)
tscaffold209	559620	G	A	missense_variant	PITAhm_000686-RA	c.95G>A	p.Ser32Asn	MODERATE	AT1G05910	NONE	Encodes an acetylated histone-binding protein BRAT1. BRAT1 forms a complex with BRP15 to prevent transcriptional silencing.
tscaffold209	559871	G	A	missense_variant	PITAhm_000686-RA	c.346G>A	p.Gly116Ser	MODERATE	AT1G05910	NONE	Encodes an acetylated histone-binding protein BRAT1. BRAT1 forms a complex with BRP15 to prevent transcriptional silencing.
tscaffold209	559951	A	T	missense_variant	PITAhm_000686-RA	c.426A>T	p.Gln142His	MODERATE	AT1G05910	NONE	Encodes an acetylated histone-binding protein BRAT1. BRAT1 forms a complex with BRP15 to prevent transcriptional silencing.
tscaffold209	559958	A	G	missense_variant	PITAhm_000686-RA	c.433A>G	p.Thr145Ala	MODERATE	AT1G05910	NONE	Encodes an acetylated histone-binding protein BRAT1. BRAT1 forms a complex with BRP15 to prevent transcriptional silencing.
tscaffold209	560068	G	A	synonymous_variant	PITAhm_000686-RA	c.543G>A	p.Lys181Lys	LOW	AT1G05910	NONE	Encodes an acetylated histone-binding protein BRAT1. BRAT1 forms a complex with BRP15 to prevent transcriptional silencing.
tscaffold209	560183	C	A	missense_variant	PITAhm_000686-RA	c.658C>A	p.Gln220Lys	MODERATE	AT1G05910	NONE	Encodes an acetylated histone-binding protein BRAT1. BRAT1 forms a complex with BRP15 to prevent transcriptional silencing.
tscaffold209	560244	C	T	missense_variant	PITAhm_000686-RA	c.719C>T	p.Ser240Leu	MODERATE	AT1G05910	NONE	Encodes an acetylated histone-binding protein BRAT1. BRAT1 forms a complex with BRP15 to prevent transcriptional silencing.
tscaffold209	561353	G	C	missense_variant	PITAhm_000686-RA	c.1153G>C	p.Ala385Pro	MODERATE	AT1G05910	NONE	Encodes an acetylated histone-binding protein BRAT1. BRAT1 forms a complex with BRP15 to prevent transcriptional silencing.
tscaffold209	561367	G	A	synonymous_variant	PITAhm_000686-RA	c.1167G>A	p.Ala389Ala	LOW	AT1G05910	NONE	Encodes an acetylated histone-binding protein BRAT1. BRAT1 forms a complex with BRP15 to prevent transcriptional silencing.
tscaffold209	590607	G	T	missense_variant	PITAhm_000686-RA	c.1348G>T	p.Ala450Ser	MODERATE	AT1G05910	NONE	Encodes an acetylated histone-binding protein BRAT1. BRAT1 forms a complex with BRP15 to prevent transcriptional silencing.
tscaffold209	692534	C	G	missense_variant	PITAhm_000686-RA	c.1712C>G	p.Ser571Cys	MODERATE	AT1G05910	NONE	Encodes an acetylated histone-binding protein BRAT1. BRAT1 forms a complex with BRP15 to prevent transcriptional silencing.
tscaffold209	692610	A	G	synonymous_variant	PITAhm_000686-RA	c.1788A>G	p.Arg596Arg	LOW	AT1G05910	NONE	Encodes an acetylated histone-binding protein BRAT1. BRAT1 forms a complex with BRP15 to prevent transcriptional silencing.
tscaffold209	715767	T	C	synonymous_variant	PITAhm_000686-RA	c.1947T>C	p.Pro649Pro	LOW	AT1G05910	NONE	Encodes an acetylated histone-binding protein BRAT1. BRAT1 forms a complex with BRP15 to prevent transcriptional silencing.
tscaffold209	715805	T	C	missense_variant	PITAhm_000686-RA	c.1985T>C	p.Val662Ala	MODERATE	AT1G05910	NONE	Encodes an acetylated histone-binding protein BRAT1. BRAT1 forms a complex with BRP15 to prevent transcriptional silencing.
tscaffold209	851589	A	G	intron_variant	PITAhm_000686-RA	c.2604+57506A>G	NONE	MODIFIER	AT1G05910	NONE	Encodes an acetylated histone-binding protein BRAT1. BRAT1 forms a complex with BRP15 to prevent transcriptional silencing.
tscaffold209	879481	T	C	intron_variant	PITAhm_000686-RA	c.2604+85398T>C	NONE	MODIFIER	AT1G05910	NONE	Encodes an acetylated histone-binding protein BRAT1. BRAT1 forms a complex with BRP15 to prevent transcriptional silencing.
tscaffold209	879526	C	T	intron_variant	PITAhm_000686-RA	c.2604+85443C>T	NONE	MODIFIER	AT1G05910	NONE	Encodes an acetylated histone-binding protein BRAT1. BRAT1 forms a complex with BRP15 to prevent transcriptional silencing.
tscaffold209	879529	C	T	intron_variant	PITAhm_000686-RA	c.2604+85446C>T	NONE	MODIFIER	AT1G05910	NONE	Encodes an acetylated histone-binding protein BRAT1. BRAT1 forms a complex with BRP15 to prevent transcriptional silencing.
tscaffold2327	270426	T	C	intron_variant	PITAhm_003045-RA	c.250+37A>G	NONE	MODIFIER	AT4G25740	NONE	RNA binding Plectin/S10 domain-containing protein;(source:Araport13)
tscaffold2327	270428	T	C	intron_variant	PITAhm_003045-RA	c.250+35A>G	NONE	MODIFIER	AT4G25740	NONE	RNA binding Plectin/S10 domain-containing protein;(source:Araport13)
tscaffold2327	270433	G	A	intron_variant	PITAhm_003045-RA	c.250+30C>T	NONE	MODIFIER	AT4G25740	NONE	RNA binding Plectin/S10 domain-containing protein;(source:Araport13)
tscaffold2327	270549	G	A	missense_variant	PITAhm_003045-RA	c.164C>T	p.Ala55Val	MODERATE	AT4G25740	NONE	RNA binding Plectin/S10 domain-containing protein;(source:Araport13)
tscaffold2327	308762	C	T	intergenic_region	NONE	n.308762C>T	NONE	MODIFIER	NONE	NONE	NONE
tscaffold2327	409010	C	T	synonymous_variant	PITA_000008641-RA	c.180C>T	p.Leu60Leu	LOW	AT5G36790	NONE	Haloacid dehalogenase-like hydrolase (HAD) superfamily protein;(source:Araport11)
tscaffold2728	1043496	T	C	intergenic_region	NONE	n.1043496T>C	NONE	MODIFIER	NONE	NONE	NONE
tscaffold3279	610132	T	C	intergenic_region	NONE	n.610132T>C	NONE	MODIFIER	NONE	NONE	NONE
tscaffold3385	369079	T	C	synonymous_variant	PITAhm_000111-RA	c.5022T>C	p.Pro1674Pro	LOW	AT2G25660	NONE	Translocon at the inner-envelope membrane of chloroplasts which binds to the outer-membrane channel TOC75.
tscaffold3481	10450	C	T	intergenic_region	NONE	NONE	NONE	MODIFIER	NONE	NONE	NONE
tscaffold3708	21302	A	G	intergenic_region	NONE	NONE	NONE	MODIFIER	NONE	NONE	NONE
tscaffold3798	279033	G	A	synonymous_variant	6A_I25_VO_L_1847_T_32/46|m.61099.mrna2	c.753G>A	p.Leu251Leu	LOW	AT1G60680	NONE	NAD(P)-linked oxidoreductase superfamily protein;(source:Araport17)
tscaffold3798	279230	A	T	synonymous_variant	6A_I25_VO_L_1847_T_32/46|m.61099.mrna2	c.855A>T	p.Ser285Ser	LOW	AT1G60680	NONE	NAD(P)-linked oxidoreductase superfamily protein;(source:Araport17)
tscaffold3798	279405	A	C	downstream_gene_variant	6A_I25_VO_L_1847_T_32/46|m.61099.mrna2	c.*55A>C	NONE	MODIFIER	AT1G60680	NONE	NAD(P)-linked oxidoreductase superfamily protein;(source:Araport17)
tscaffold3994	600626	C	G	missense_variant	PITA_000002958-RA	c.453G>C	p.Lys151Asn	MODERATE	AT5G18400	NONE	Cytokine-induced anti-apoptosis inhibitor 1, Fe-S biogenesi;(source:Araport11)
tscaffold4089	127702	A	G	intergenic_region	NONE	n.127702A>G	NONE	MODIFIER	NONE	NONE	NONE
tscaffold4581	287458	A	G	intron_variant	PITAhm_001340-RA	c.481NONE752T>C	NONE	MODIFIER	AT1G30360	NONE	Early-responsive to dehydration stress protein (ERD4);(source:Araport11)
tscaffold4958	279816	A	C	missense_variant	PITA_000022865-RA	c.221T>G	p.Leu74Arg	MODERATE	AT2G05160	NONE	CCCH-type zinc fingerfamily protein with RNA-binding domain-containing protein;(source:Araport11)
tscaffold5379	192822	T	G	downstream_gene_variant	PITAhm_002164-RA	c.*1128A>C	NONE	MODIFIER	AT5G65700	NONE	Encodes a CLAVATA1-related receptor kinase-like protein required for both shoot and flower meristem function. Very similar to BAM2,with more than 85% a.a. identity. It has a broad expression pattern and is involved in vascular strand development in the leaf, control of leaf shape, size and symmetry, male gametophyte development and ovule specification and function. Anthers of double mutants (bam1…
tscaffold5935	325915	C	T	intergenic_region	NONE	n.325915C>T	NONE	MODIFIER	NONE	NONE	NONE
tscaffold5935	325918	C	G	intergenic_region	NONE	n.325918C>G	NONE	MODIFIER	NONE	NONE	NONE
tscaffold6193	61141	C	T	missense_variant	PITA_000057552-RA	c.560C>T	p.Ala187Val	MODERATE	AT5G16990	NONE	molecular function has not been defined, was shown involved in oxidative stress tolerance. The mRNA is cell-to-cell mobile.
tscaffold6193	61150	T	C	missense_variant	PITA_000057552-RA	c.569T>C	p.Val190Ala	MODERATE	AT5G16990	NONE	molecular function has not been defined, was shown involved in oxidative stress tolerance. The mRNA is cell-to-cell mobile.
tscaffold6295	460449	G	C	5_prime_UTR_variant	PITA_000013072-RA	c.-66G>C	NONE	MODIFIER	AT2G41870	NONE	Remorin family protein;(source:Araport13)
tscaffold6411	406476	C	T	splice_donor_variant&intron_variant	PITAhm_000485-RA	c.1410+1C>T	NONE	HIGH	AT5G67320	NONE	Encodes a WD-42 protein involved in histone deacetylation in response to abiotic stress.Identified in a screen for mutations with altered expression of stress induced genes. Functions as a repressor of cold tolerance induced genes. Loss of function mutant _x0000__x0000__x0000__xFFFF__xFFFF__x0000__x0000__x0000__x0000__x0000__x0000__x0000__x0000__x0000__x0000__x0000__x0000__x0000__x0000__x0000__x0…
tscaffold6411	406481	G	A	splice_region_variant&intron_variant	PITAhm_000485-RA	c.1410+6G>A	NONE	LOW	AT5G67320	NONE	Encodes a WD-42 protein involved in histone deacetylation in response to abiotic stress.Identified in a screen for mutations with altered expression of stress induced genes. Functions as a repressor of cold tolerance induced genes. Loss of function mutant _x0000__x0000__x0000__xFFFF__xFFFF__x0000__x0000__x0000__x0000__x0000__x0000__x0000__x0000__x0000__x0000__x0000__x0000__x0000__x0000__x0000__x0…
tscaffold6618	18737	C	T	synonymous_variant	PITA_000090155-RA	c.177G>A	p.Glu59Glu	LOW	AT3G25830	NONE	Encodes the monoterpene 1,8-cineole synthase, atTPS-Cin. This polypeptide was also shown to synthesize other monoterpenes albeit in minor quantities. The same polypeptide is encoded at two different loci, the result of gene duplication: at3g25820 and at3g25830.
tscaffold7112	117817	T	C	synonymous_variant	PITA_000026318-RA	c.105A>G	p.Pro35Pro	LOW	AT2G27680	NONE	NAD(P)-linked oxidoreductase superfamily protein;(source:Araport11)
tscaffold7288	91208	A	G	missense_variant	PITA_000014100-RA	c.1219A>G	p.Thr407Ala	MODERATE	AT3G21670	NONE	Major facilitator superfamily protein;(source:Araport11)
tscaffold8403	570678	C	T	missense_variant	PITA_000009568-RA	c.52C>T	p.Arg18Cys	MODERATE	AT4G03020	NONE	transducin family protein / WD-40 repeat family protein;(source:Araport11)
tscaffold8551	75504	C	T	missense_variant	PITA_000042245-RA	c.523G>A	p.Gly175Arg	MODERATE	AT5G07990	NONE	Required for flavonoid 3' hydroxylase activity. Enzyme abundance relative to CHS determines Quercetin/Kaempferol metabolite ratio. The mRNA is cell-to-cell mobile.
tscaffold897	174337	A	G	intergenic_region	NONE	NONE	NONE	MODIFIER	NONE	NONE	NONE
