# Supplementary material for: Genetic Variation Related to High Elevation Adaptation Revealed by Common Garden Experiments in Pinus yunnanensis
Source: Front Genet. 2020 Feb 11;10:1405. doi: 10.3389/fgene.2019.01405 (PMC7027398; doi:10.3389/fgene.2019.01405)
Supplement: Supplementary file 10 [file Table_9.xlsx]

## Sheet: Table S9
Table S9. KEGG enrichment for 34 overlapping outlier genes between two comparisons, KM(LZ) vs. ALL(KM) and KM(LZ) vs. KM-YL(KM).
ID	Description	GeneRatio	BgRatio	P-value	P-adjust	Count	geneID
ko00944	Flavone and flavonol biosynthesis	3/10	150/15313	0.000105119	0.000735835	3	PITA_000032619-RA/PITA_000042245-RA/PITA_000091299-RA
ko00941	Flavonoid biosynthesis	3/10	393/15313	0.00176003	0.00616012	3	PITA_000032619-RA/PITA_000042245-RA/PITA_000091299-RA
ko00630	Glyoxylate and dicarboxylate metabolism	2/10	210/15313	0.00783427	0.01828	2	PITA_000008641-RA/PITA_000092661-RA
ko00710	Carbon fixation in photosynthetic organisms	2/10	244/15313	0.0104587	0.0183028	2	PITA_000042917-RA/PITA_000092661-RA
ko00902	Monoterpenoid biosynthesis	1/10	46/15313	0.0296456	0.0415038	1	PITA_000090155-RA
ko00030	Pentose phosphate pathway	1/10	209/15313	0.128436	0.149842	1	PITA_000042917-RA
ko03013	RNA transport	1/10	493/15313	0.279164	0.279164	1	PITA_000065699-RA
