# Supplementary material for: Genetic Variation Related to High Elevation Adaptation Revealed by Common Garden Experiments in Pinus yunnanensis
Source: Front Genet. 2020 Feb 11;10:1405. doi: 10.3389/fgene.2019.01405 (PMC7027398; doi:10.3389/fgene.2019.01405)
Supplement: Supplementary file 11 [file Table_10.xlsx]

## Sheet: Table S10
Table S10. GO enrichment for 34 overlapping outlier genes between two comparisons, KM(LZ) vs. ALL(KM) and KM(LZ) vs. KM-YL(KM).
ID	Description	Type	GeneRatio	BgRatio	P-value	P-adjust	Count	geneID
GO:0004033	aldo-keto reductase (NADP) activity	MF	2/17	11/29328	1.734e-05	0.0020808	2	6A_I25_VO_L_1847_T_32/46|m.61099.mrna2/PITA_000026318-RA
GO:0000245	spliceosomal complex assembly	BP	1/17	11/29328	0.00635879	0.0924663	1	PITA_000065699-RA
GO:2000023	regulation of lateral root development	BP	1/17	11/29328	0.00635879	0.0924663	1	PITA_000041326-RA
GO:0000387	spliceosomal snRNP assembly	BP	1/17	12/29328	0.00693497	0.0924663	1	PITA_000065699-RA
GO:0006476	protein deacetylation	BP	1/17	12/29328	0.00693497	0.0924663	1	PITAhm_000485-RA
GO:0016575	histone deacetylation	BP	1/17	12/29328	0.00693497	0.0924663	1	PITAhm_000485-RA
GO:0035601	protein deacylation	BP	1/17	12/29328	0.00693497	0.0924663	1	PITAhm_000485-RA
GO:0098732	macromolecule deacylation	BP	1/17	12/29328	0.00693497	0.0924663	1	PITAhm_000485-RA
GO:2000069	regulation of post-embryonic root development	BP	1/17	12/29328	0.00693497	0.0924663	1	PITA_000041326-RA
GO:0004751	ribose-5-phosphate isomerase activity	MF	1/17	14/29328	0.00808639	0.0970367	1	PITA_000042917-RA
GO:0080008	Cul4-RING E3 ubiquitin ligase complex	CC	2/17	259/29328	0.00968118	0.0981117	2	PITA_000009568-RA/PITAhm_000485-RA
GO:0009052	pentose-phosphate shunt, non-oxidative branch	BP	1/17	17/29328	0.00981117	0.0981117	1	PITA_000042917-RA
GO:0010337	regulation of salicylic acid metabolic process	BP	1/17	22/29328	0.0126795	0.103471	1	PITA_000046315-RA
GO:0070417	cellular response to cold	BP	1/17	22/29328	0.0126795	0.103471	1	PITA_000065699-RA
GO:0016616	oxidoreductase activity, acting on the CH-OH group of donors, NAD or NADP as acceptor	MF	2/17	310/29328	0.01364	0.103471	2	6A_I25_VO_L_1847_T_32/46|m.61099.mrna2/PITA_000026318-RA
GO:0016861	intramolecular oxidoreductase activity, interconverting aldoses and ketoses	MF	1/17	25/29328	0.0143968	0.103471	1	PITA_000042917-RA
GO:0009411	response to UV	BP	2/17	322/29328	0.0146584	0.103471	2	PITA_000032619-RA/PITA_000042245-RA
GO:0000380	alternative mRNA splicing, via spliceosome	BP	1/17	30/29328	0.0172526	0.115017	1	PITA_000065699-RA
GO:0016709	oxidoreductase activity, acting on paired donors, with incorporation or reduction of molecular oxygen, NAD(P)H as one donor, and incorporation of one atom of oxygen	MF	2/17	371/29328	0.0191465	0.120925	2	PITA_000032619-RA/PITA_000042245-RA
GO:0019253	reductive pentose-phosphate cycle	BP	1/17	37/29328	0.0212377	0.121358	1	PITA_000042917-RA
GO:0019685	photosynthesis, dark reaction	BP	1/17	37/29328	0.0212377	0.121358	1	PITA_000042917-RA
GO:0031123	RNA 3'-end processing	BP	1/17	43/29328	0.0246414	0.132116	1	PITA_000042245-RA
GO:0016614	oxidoreductase activity, acting on CH-OH group of donors	MF	2/17	451/29328	0.0275513	0.132116	2	6A_I25_VO_L_1847_T_32/46|m.61099.mrna2/PITA_000026318-RA
GO:0015977	carbon fixation	BP	1/17	50/29328	0.0285983	0.132116	1	PITA_000042917-RA
GO:0006098	pentose-phosphate shunt	BP	1/17	51/29328	0.0291623	0.132116	1	PITA_000042917-RA
GO:0051156	glucose 6-phosphate metabolic process	BP	1/17	51/29328	0.0291623	0.132116	1	PITA_000042917-RA
GO:0010286	heat acclimation	BP	1/17	52/29328	0.0297261	0.132116	1	PITA_000041326-RA
GO:0006739	NADP metabolic process	BP	1/17	55/29328	0.0314154	0.134637	1	PITA_000042917-RA
GO:0010480	microsporocyte differentiation	BP	1/17	72/29328	0.0409361	0.160074	1	PITAhm_002164-RA
GO:0019682	glyceraldehyde-3-phosphate metabolic process	BP	1/17	74/29328	0.0420504	0.160074	1	PITA_000042917-RA
GO:0048533	sporocyte differentiation	BP	1/17	74/29328	0.0420504	0.160074	1	PITAhm_002164-RA
GO:0010565	regulation of cellular ketone metabolic process	BP	1/17	82/29328	0.0464953	0.160074	1	PITA_000046315-RA
GO:0042126	nitrate metabolic process	BP	1/17	85/29328	0.0481572	0.160074	1	PITA_000014100-RA
GO:0042128	nitrate assimilation	BP	1/17	85/29328	0.0481572	0.160074	1	PITA_000014100-RA
GO:0009696	salicylic acid metabolic process	BP	1/17	89/29328	0.0503687	0.160074	1	PITA_000046315-RA
GO:0071941	nitrogen cycle metabolic process	BP	1/17	89/29328	0.0503687	0.160074	1	PITA_000014100-RA
GO:0006081	cellular aldehyde metabolic process	BP	1/17	90/29328	0.0509208	0.160074	1	PITA_000042917-RA
GO:2001057	reactive nitrogen species metabolic process	BP	1/17	90/29328	0.0509208	0.160074	1	PITA_000014100-RA
GO:0005681	spliceosomal complex	CC	1/17	92/29328	0.0520242	0.160074	1	PITA_000065699-RA
GO:0009934	regulation of meristem structural organization	BP	1/17	101/29328	0.0569744	0.16717	1	PITAhm_002164-RA
GO:0016860	intramolecular oxidoreductase activity	MF	1/17	105/29328	0.0591666	0.16717	1	PITA_000042917-RA
GO:0033612	receptor serine/threonine kinase binding	MF	1/17	108/29328	0.0608077	0.16717	1	PITAhm_002164-RA
GO:0043621	protein self-association	MF	1/17	108/29328	0.0608077	0.16717	1	PITAhm_002164-RA
GO:0000398	mRNA splicing, via spliceosome	BP	1/17	109/29328	0.0613541	0.16717	1	PITA_000065699-RA
GO:0000375	RNA splicing, via transesterification reactions	BP	1/17	114/29328	0.0640817	0.16717	1	PITA_000065699-RA
GO:0000377	RNA splicing, via transesterification reactions with bulged adenosine as nucleophile	BP	1/17	114/29328	0.0640817	0.16717	1	PITA_000065699-RA
GO:0022618	ribonucleoprotein complex assembly	BP	1/17	126/29328	0.0705975	0.171271	1	PITA_000065699-RA
GO:0071826	ribonucleoprotein complex subunit organization	BP	1/17	128/29328	0.0716793	0.171271	1	PITA_000065699-RA
GO:0005102	signaling receptor binding	MF	1/17	130/29328	0.0727599	0.171271	1	PITAhm_002164-RA
GO:2000280	regulation of root development	BP	1/17	130/29328	0.0727599	0.171271	1	PITA_000041326-RA
GO:0005834	heterotrimeric G-protein complex	CC	1/17	137/29328	0.0765328	0.171271	1	PITAhm_000485-RA
GO:1905360	GTPase complex	CC	1/17	137/29328	0.0765328	0.171271	1	PITAhm_000485-RA
GO:0031234	extrinsic component of cytoplasmic side of plasma membrane	CC	1/17	138/29328	0.0770706	0.171271	1	PITAhm_000485-RA
GO:0009898	cytoplasmic side of plasma membrane	CC	1/17	140/29328	0.0781453	0.171271	1	PITAhm_000485-RA
GO:0019897	extrinsic component of plasma membrane	CC	1/17	141/29328	0.0786822	0.171271	1	PITAhm_000485-RA
GO:0016628	oxidoreductase activity, acting on the CH-CH group of donors, NAD or NADP as acceptor	MF	1/17	148/29328	0.0824324	0.171271	1	PITA_000057552-RA
GO:0098562	cytoplasmic side of membrane	CC	1/17	148/29328	0.0824324	0.171271	1	PITAhm_000485-RA
GO:0042180	cellular ketone metabolic process	BP	1/17	152/29328	0.0845689	0.171271	1	PITA_000046315-RA
GO:0019362	pyridine nucleotide metabolic process	BP	1/17	154/29328	0.0856354	0.171271	1	PITA_000042917-RA
GO:0046496	nicotinamide nucleotide metabolic process	BP	1/17	154/29328	0.0856354	0.171271	1	PITA_000042917-RA
GO:0006733	oxidoreduction coenzyme metabolic process	BP	1/17	161/29328	0.089359	0.173239	1	PITA_000042917-RA
GO:0016570	histone modification	BP	1/17	162/29328	0.0898897	0.173239	1	PITAhm_000485-RA
GO:0072524	pyridine-containing compound metabolic process	BP	1/17	164/29328	0.0909504	0.173239	1	PITA_000042917-RA
GO:0098797	plasma membrane protein complex	CC	1/17	170/29328	0.0941254	0.176485	1	PITAhm_000485-RA
GO:0098552	side of membrane	CC	1/17	173/29328	0.095709	0.176694	1	PITAhm_000485-RA
GO:0048527	lateral root development	BP	1/17	184/29328	0.101493	0.184533	1	PITA_000041326-RA
GO:0048528	post-embryonic root development	BP	1/17	191/29328	0.105156	0.184705	1	PITA_000041326-RA
GO:0048653	anther development	BP	1/17	197/29328	0.108284	0.184705	1	PITAhm_002164-RA
GO:0016627	oxidoreductase activity, acting on the CH-CH group of donors	MF	1/17	201/29328	0.110364	0.184705	1	PITA_000057552-RA
GO:0008380	RNA splicing	BP	1/17	205/29328	0.112439	0.184705	1	PITA_000065699-RA
GO:0019898	extrinsic component of membrane	CC	1/17	212/29328	0.11606	0.184705	1	PITAhm_000485-RA
GO:0009626	plant-type hypersensitive response	BP	1/17	215/29328	0.117607	0.184705	1	PITA_000046315-RA
GO:0034050	host programmed cell death induced by symbiont	BP	1/17	215/29328	0.117607	0.184705	1	PITA_000046315-RA
GO:0048581	negative regulation of post-embryonic development	BP	1/17	217/29328	0.118638	0.184705	1	PITA_000041326-RA
GO:0008757	S-adenosylmethionine-dependent methyltransferase activity	MF	1/17	221/29328	0.120695	0.184705	1	PITA_000088265-RA
GO:0051241	negative regulation of multicellular organismal process	BP	1/17	224/29328	0.122235	0.184705	1	PITA_000041326-RA
GO:0006857	oligopeptide transport	BP	1/17	231/29328	0.125818	0.184705	1	PITA_000014100-RA
GO:0015833	peptide transport	BP	1/17	231/29328	0.125818	0.184705	1	PITA_000014100-RA
GO:0015979	photosynthesis	BP	1/17	231/29328	0.125818	0.184705	1	PITA_000042917-RA
GO:0010075	regulation of meristem growth	BP	1/17	233/29328	0.126839	0.184705	1	PITAhm_002164-RA
GO:0051093	negative regulation of developmental process	BP	1/17	236/29328	0.128369	0.184705	1	PITA_000041326-RA
GO:0009933	meristem structural organization	BP	1/17	238/29328	0.129387	0.184705	1	PITAhm_002164-RA
GO:0042886	amide transport	BP	1/17	242/29328	0.13142	0.184705	1	PITA_000014100-RA
GO:0022603	regulation of anatomical structure morphogenesis	BP	1/17	243/29328	0.131928	0.184705	1	PITAhm_002164-RA
GO:0035266	meristem growth	BP	1/17	247/29328	0.133956	0.184705	1	PITAhm_002164-RA
GO:0048443	stamen development	BP	1/17	249/29328	0.134968	0.184705	1	PITAhm_002164-RA
GO:0048466	androecium development	BP	1/17	249/29328	0.134968	0.184705	1	PITAhm_002164-RA
GO:0015293	symporter activity	MF	1/17	251/29328	0.135979	0.184705	1	PITA_000014100-RA
GO:0048532	anatomical structure arrangement	BP	1/17	253/29328	0.136989	0.184705	1	PITAhm_002164-RA
GO:0048569	post-embryonic animal organ development	BP	1/17	257/29328	0.139006	0.185341	1	PITA_000041326-RA
GO:0019693	ribose phosphate metabolic process	BP	1/17	282/29328	0.15151	0.199794	1	PITA_000042917-RA
GO:0048509	regulation of meristem development	BP	1/17	286/29328	0.153495	0.200211	1	PITAhm_002164-RA
GO:0009535	chloroplast thylakoid membrane	CC	1/17	298/29328	0.159423	0.200873	1	PITA_000042917-RA
GO:0055035	plastid thylakoid membrane	CC	1/17	298/29328	0.159423	0.200873	1	PITA_000042917-RA
GO:0008168	methyltransferase activity	MF	1/17	300/29328	0.160408	0.200873	1	PITA_000088265-RA
GO:0016569	covalent chromatin modification	BP	1/17	304/29328	0.162373	0.200873	1	PITAhm_000485-RA
GO:0016741	transferase activity, transferring one-carbon groups	MF	1/17	304/29328	0.162373	0.200873	1	PITA_000088265-RA
GO:0048638	regulation of developmental growth	BP	1/17	324/29328	0.172134	0.207395	1	PITAhm_002164-RA
GO:0010073	meristem maintenance	BP	1/17	327/29328	0.173589	0.207395	1	PITAhm_002164-RA
GO:0034357	photosynthetic membrane	CC	1/17	329/29328	0.174557	0.207395	1	PITA_000042917-RA
GO:0042651	thylakoid membrane	CC	1/17	329/29328	0.174557	0.207395	1	PITA_000042917-RA
GO:0009117	nucleotide metabolic process	BP	1/17	333/29328	0.176491	0.207637	1	PITA_000042917-RA
GO:0006753	nucleoside phosphate metabolic process	BP	1/17	338/29328	0.178903	0.20843	1	PITA_000042917-RA
GO:0048438	floral whorl development	BP	1/17	355/29328	0.187052	0.21583	1	PITAhm_002164-RA
GO:0012501	programmed cell death	BP	1/17	365/29328	0.19181	0.219212	1	PITA_000046315-RA
GO:0016853	isomerase activity	MF	1/17	375/29328	0.196542	0.220421	1	PITA_000042917-RA
GO:0044436	thylakoid part	CC	1/17	375/29328	0.196542	0.220421	1	PITA_000042917-RA
GO:0022613	ribonucleoprotein complex biogenesis	BP	1/17	381/29328	0.199369	0.221521	1	PITA_000065699-RA
GO:0032259	methylation	BP	1/17	402/29328	0.209189	0.224105	1	PITA_000088265-RA
GO:0006397	mRNA processing	BP	1/17	406/29328	0.211046	0.224105	1	PITA_000065699-RA
GO:0006732	coenzyme metabolic process	BP	1/17	406/29328	0.211046	0.224105	1	PITA_000042917-RA
GO:0048437	floral organ development	BP	1/17	406/29328	0.211046	0.224105	1	PITAhm_002164-RA
GO:0009534	chloroplast thylakoid	CC	1/17	410/29328	0.2129	0.224105	1	PITA_000042917-RA
GO:0031976	plastid thylakoid	CC	1/17	410/29328	0.2129	0.224105	1	PITA_000042917-RA
GO:0055086	nucleobase-containing small molecule metabolic process	BP	1/17	430/29328	0.222105	0.231762	1	PITA_000042917-RA
GO:0015291	secondary active transmembrane transporter activity	MF	1/17	462/29328	0.236624	0.244784	1	PITA_000014100-RA
GO:0009735	response to cytokinin	BP	1/17	471/29328	0.240661	0.246558	1	PITA_000042917-RA
GO:0008219	cell death	BP	1/17	475/29328	0.242449	0.246558	1	PITA_000046315-RA
GO:0034622	cellular protein-containing complex assembly	BP	1/17	487/29328	0.247789	0.249871	1	PITA_000065699-RA
GO:0019825	oxygen binding	MF	1/17	500/29328	0.253534	0.253534	1	PITA_000091299-RA
